# Supplementary material for: Genome-Wide Analysis of Glycoside Hydrolase Family 1 β-glucosidase Genes in Brassica rapa and Their Potential Role in Pollen Development
Source: Int J Mol Sci. 2019 Apr 3;20(7):1663. doi: 10.3390/ijms20071663 (PMC6480273; doi:10.3390/ijms20071663)
Supplement: Supplementary file 1 [file ijms-20-01663-s001.zip › Table S1.xlsx]

## Sheet: Table S1
Table S1. Fold change in the expression of BrBGLU genes between sterile and fertile floral buds of Brassica rapa. Fold change is based on probe intensity (PI) values. F1–F4 indicate the floral buds from fertile line with pollen grain before the tetrad stage, tetrad stage, after tetrad stage but before mature pollen, and mature pollen, respectively. S1–S3 indicate the floral buds containing before…
Gene symbol	Br_ID	Chip ID	Fold change
			F1/S1	F2/S2	F3/S3	F4/S3
BrBGLU1	BraA01g012490.3C	Brapa_ESTC022484	1.03276	-1.45104	-1.27442	-1.45461
BrBGLU2	BraA01g029610.3C	Brapa_ESTC005117	-4.0549	-9.91395	-4.18244	-7.91076
BrBGLU3	BraA01g029670.3C	Brapa_ESTC009418	-2.3916	-2.35254	-1.61698	-1.68659
BrBGLU5	BraA01g034680.3C	Brapa_ESTC000717,Brapa_ESTC016301	-1.15107	-1.33451	-1.50016	-1.53949
BrBGLU7	BraA01g040820.3C	Brapa_ESTC007089,Brapa_ESTC024755	1.21334	-1.39424	-1.38651	-1.43428
BrBGLU9	BraA01g043570.3C	Brapa_ESTC002887	-1.31663	-1.56663	-1.28829	1.22677
BrBGLU10	BraA02g023150.3C	Brapa_ESTC004210,Brapa_ESTC007739	141.846	263.088	143.942	22.4746
BrBGLU12	BraA03g011780.3C	Brapa_ESTC022734,Brapa_ESTC023002	1.14689	1.0857	-1.4251	-1.31079
BrBGLU13	BraA03g024570.3C	Brapa_ESTC017185,Brapa_ESTC027009	1.0741	1.28494	-1.39875	-1.94078
BrBGLU14	BraA03g033950.3C	Brapa_ESTC003753,Brapa_ESTC028478,Brapa_ESTC028534	1.06514	-1.20568	-1.19405	-1.3883
BrBGLU15	BraA03g041420.3C	Brapa_ESTC034720	3.06028	9.7672	4.67015	1.46912
BrBGLU16	BraA03g041430.3C	Brapa_ESTC034718	2.82992	9.3308	2.5031	-1.09791
BrBGLU17	BraA03g049730.3C	Brapa_ESTC012402,Brapa_ESTC047034	1.57978	2.09404	1.11257	-1.13938
BrBGLU18	BraA04g000610.3C	Brapa_ESTC023760,Brapa_ESTC042180	-1.00731	-1.04387	-1.20224	-1.41726
BrBGLU19	BraA04g002030.3C	Brapa_ESTC024576,Brapa_ESTC028689	-1.95593	-3.9378	1.84906	2.59175
BrBGLU21	BraA04g010020.3C	Brapa_ESTC007586,Brapa_ESTC018192	1.0677	1.41517	1.081	-1.00482
BrBGLU23	BraA04g023640.3C	Brapa_ESTC007402,Brapa_ESTC016712,Brapa_ESTC026690,Brapa_ESTC035451	-1.11585	-1.55857	-1.34681	1.06977
BrBGLU28	BraA05g004330.3C	Brapa_ESTC000477,Brapa_ESTC011861,Brapa_ESTC024120	-1.27131	-2.80521	-1.44394	-1.50019
BrBGLU29	BraA05g004340.3C	Brapa_ESTC003108,Brapa_ESTC014436,Brapa_ESTC016000	1.58926	1.20931	-1.41219	-1.07519
BrBGLU30	BraA05g004350.3C	Brapa_ESTC007735	1.25839	1.09785	-1.21566	-1.02614
BrBGLU35	BraA05g012860.3C	Brapa_ESTC007226,Brapa_ESTC019133,Brapa_ESTC022684	-1.29508	-1.43984	-1.87659	-1.07683
BrBGLU37	BraA05g015060.3C	Brapa_ESTC008993,Brapa_ESTC020091	1.05141	1.53972	1.01222	1.04007
BrBGLU39	BraA05g033960.3C	Brapa_ESTC008052,Brapa_ESTC008185,Brapa_ESTC027956,Brapa_ESTC047689	1.43801	1.38802	1.01838	1.0732
BrBGLU41	BraA05g037150.3C	Brapa_ESTC015357,Brapa_ESTC033442	-1.02106	1.03506	-1.18298	-1.25265
BrBGLU42	BraA05g038920.3C	Brapa_ESTC008860,Brapa_ESTC014861,Brapa_ESTC047720	-1.16637	-1.41093	-1.77501	-2.10265
BrBGLU43	BraA06g002000.3C	Brapa_ESTC007820,Brapa_ESTC014692,Brapa_ESTC017032,Brapa_ESTC027101	1.10449	-1.24826	-1.20472	1.04548
BrBGLU47	BraA07g008030.3C	Brapa_ESTC017217,Brapa_ESTC034719	1.36278	2.7816	1.25996	-1.19441
BrBGLU48	BraA07g008050.3C	Brapa_ESTC006937,Brapa_ESTC020168	1.00388	1.52444	-1.05127	-1.08895
BrBGLU50	BraA07g024150.3C	Brapa_ESTC009463,Brapa_ESTC026142,Brapa_ESTC031820	-1.03546	-1.36847	1.22935	-1.35264
BrBGLU51	BraA08g002600.3C	Brapa_ESTC005550,Brapa_ESTC007161,Brapa_ESTC008797,Brapa_ESTC009589,Brapa_ESTC012554,Brapa_ESTC012716,Brapa_ESTC012897,Brapa_ESTC015525,Brapa_ESTC022133,Brapa_ESTC022520,Brapa_ESTC023316,Brapa_ESTC023375,Brapa_ESTC024154,Brapa_ESTC031648,Brapa_ESTC033820,Brapa_ESTC034883	-1.03218	-1.32292	-1.96019	-1.55611
BrBGLU53	BraA08g014870.3C	Brapa_ESTC044318	-1.22115	1.04074	-1.19198	-1.41794
BrBGLU56	BraA09g038410.3C	Brapa_ESTC040035,Brapa_ESTC047546	1.08575	-1.46029	-1.81997	-1.53595
BrBGLU57	BraA09g049950.3C	Brapa_ESTC023320	-1.51268	-1.62181	1.00502	-2.05177
BrBGLU61	BraA09g052040.3C	Brapa_ESTC007584	1.32129	1.6714	1.6064	1.17334
BrBGLU63	BraA10g001490.3C	Brapa_ESTC008715,Brapa_ESTC031900	1.69438	1.49822	-1.19599	1.07463
BrBGLU64	BraA10g012660.3C	Brapa_ESTC017453,Brapa_ESTC017471	-1.00301	3.41352	8.20893	3.73851
