# Supplementary material for: Genome-Wide Analysis of Glycoside Hydrolase Family 1 β-glucosidase Genes in Brassica rapa and Their Potential Role in Pollen Development
Source: Int J Mol Sci. 2019 Apr 3;20(7):1663. doi: 10.3390/ijms20071663 (PMC6480273; doi:10.3390/ijms20071663)
Supplement: Supplementary file 1 [file ijms-20-01663-s001.zip › Table S2.xlsx]

## Sheet: Table S2
Table S2. List of genes co-expressed with BrBGLU10, with the Pearson’s correlation coefficient (PCC) threshold value set at 0.90. ESTs co-expressed with both BrBGLU10 probes, Brapa_ESTC004210 and Brapa_ESTC007739, considered to be co-expressed with BrBGLU10.
Br_Locus	PCC to Brapa_ESTC004210	PCC to Brapa_ESTC007739	At_locus	Gene Description	300K Chip ID
BraA02g023150.3C	1	0.951193	AT1G75940	ATA27; Functions In: Cation Binding, Hydrolase Activity, Hydrolyzing O-Glycosyl Compounds, Catalytic Activity; Involved In: Carbohydrate Metabolic Process; Located In: Endoplasmic Reticulum Lumen, Membrane; Expressed In: 7 Plant Structures; Expressed During: 4 Anthesis, Petal Differentiation And Expansion Stage; Contains Interpro Domain/S: Glycoside Hydrolase, Family 1 (Interpro:Ipr001360), Glyco…	Brapa_ESTC004210
BraA06g039120.3C	0.99518	0.958941	AT2G03850	Late Embryogenesis Abundant Protein (Lea) Family Protein; Best Arabidopsis Thaliana Protein Match Is: Late Embryogenesis Abundant Domain-Containing Protein / Lea Domain-Containing Protein (Tair:At2G03740.1); Has 577 Blast Hits To 318 Proteins In 93 Species: Archae - 1; Bacteria - 101; Metazoa - 17; Fungi - 21; Plants - 408; Viruses - 0; Other Eukaryotes - 29 (Source: Ncbi Blink).	Brapa_ESTC029298
BraA02g018790.3C	0.99483	0.937484	AT1G68875	Unknown Protein; Functions In: Molecular_Function Unknown; Involved In: Biological_Process Unknown; Located In: Endomembrane System; Expressed In: Petal, Leaf Whorl, Sepal, Flower, Stamen; Expressed During: 4 Anthesis, Petal Differentiation And Expansion Stage; Has 4 Blast Hits To 4 Proteins In 2 Species: Archae - 0; Bacteria - 0; Metazoa - 0; Fungi - 0; Plants - 4; Viruses - 0; Other Eukaryotes …	Brapa_ESTC010469
BraA02g036210.3C	0.989857	0.939041	AT2G03740	Late Embryogenesis Abundant Domain-Containing Protein / Lea Domain-Containing Protein; Contains Interpro Domain/S: Late Embryogenesis Abundant Protein, Group 4 (Interpro:Ipr004238); Best Arabidopsis Thaliana Protein Match Is: Late Embryogenesis Abundant Protein (Lea) Family Protein (Tair:At2G03850.1); Has 1140 Blast Hits To 576 Proteins In 184 Species: Archae - 2; Bacteria - 341; Metazoa - 46; Fu…	Brapa_ESTC003595
BraA10g004970.3C	0.987865	0.968047	AT1G06260	Cysteine Proteinases Superfamily Protein; Functions In: Cysteine-Type Peptidase Activity, Cysteine-Type Endopeptidase Activity; Involved In: Proteolysis; Located In: Endomembrane System; Expressed In: Petal, Leaf Whorl, Sepal, Flower; Expressed During: 4 Anthesis, Petal Differentiation And Expansion Stage; Contains Interpro Domain/S: Peptidase C1A, Papain (Interpro:Ipr013128), Proteinase Inhibito…	Brapa_ESTC038116
BraA02g018790.3C	0.986427	0.931782	AT1G68875	Unknown Protein; Functions In: Molecular_Function Unknown; Involved In: Biological_Process Unknown; Located In: Endomembrane System; Expressed In: Petal, Leaf Whorl, Sepal, Flower, Stamen; Expressed During: 4 Anthesis, Petal Differentiation And Expansion Stage; Has 4 Blast Hits To 4 Proteins In 2 Species: Archae - 0; Bacteria - 0; Metazoa - 0; Fungi - 0; Plants - 4; Viruses - 0; Other Eukaryotes …	Brapa_ESTC006465
BraA02g018790.3C	0.986357	0.937776	AT1G68875	Unknown Protein; Functions In: Molecular_Function Unknown; Involved In: Biological_Process Unknown; Located In: Endomembrane System; Expressed In: Petal, Leaf Whorl, Sepal, Flower, Stamen; Expressed During: 4 Anthesis, Petal Differentiation And Expansion Stage; Has 4 Blast Hits To 4 Proteins In 2 Species: Archae - 0; Bacteria - 0; Metazoa - 0; Fungi - 0; Plants - 4; Viruses - 0; Other Eukaryotes …	Brapa_ESTC003542
BraA02g028020.3C	0.986093	0.975693	AT4G12110	Sterol-4Alpha-Methyl Oxidase 1-1 (Smo1-1); Contains Interpro Domain/S: Fatty Acid Hydroxylase (Interpro:Ipr006694); Best Arabidopsis Thaliana Protein Match Is: Sterol C4-Methyl Oxidase 1-2 (Tair:At4G22756.1); Has 2081 Blast Hits To 2076 Proteins In 340 Species: Archae - 0; Bacteria - 283; Metazoa - 426; Fungi - 681; Plants - 428; Viruses - 3; Other Eukaryotes - 260 (Source: Ncbi Blink).	Brapa_ESTC008375
BraA08g002130.3C	0.98421	0.933644	AT1G52570	Phospholipase D Alpha 2 (Pldalpha2); Functions In: Phospholipase D Activity; Involved In: Phosphatidylcholine Metabolic Process, Metabolic Process; Located In: Chloroplast Envelope; Expressed In: 20 Plant Structures; Expressed During: 11 Growth Stages; Contains Interpro Domain/S: C2 Calcium/Lipid-Binding Domain, Calb (Interpro:Ipr008973), Phospholipase D (Interpro:Ipr015679), Phospholipase D, Pla…	Brapa_ESTC008744
BraA02g010620.3C	0.98297	0.927778	AT5G59845	Gibberellin-Regulated Family Protein; Functions In: Molecular_Function Unknown; Involved In: Response To Gibberellin Stimulus; Located In: Endomembrane System; Expressed In: 22 Plant Structures; Expressed During: 13 Growth Stages; Contains Interpro Domain/S: Gibberellin Regulated Protein (Interpro:Ipr003854); Best Arabidopsis Thaliana Protein Match Is: Gibberellin-Regulated Family Protein (Tair:A…	Brapa_ESTC007822
BraA01g022320.3C	0.98249	0.961492	AT3G51590	Lipid Transfer Protein 12 (Ltp12); Functions In: Lipid Binding; Involved In: Lipid Transport; Located In: Plant-Type Cell Wall; Expressed In: 8 Plant Structures; Expressed During: D Pollen Mother Cell Meiosis Stage, 4 Anthesis, Petal Differentiation And Expansion Stage, E Expanded Cotyledon Stage; Contains Interpro Domain/S: Bifunctional Inhibitor/Plant Lipid Transfer Protein/Seed Storage (Interp…	Brapa_ESTC026972
BraA05g025280.3C	0.981676	0.962293	AT3G21910	Domain Of Unknown Function (Duf26); Functions In: Molecular_Function Unknown; Involved In: Biological_Process Unknown; Located In: Endomembrane System; Contains Interpro Domain/S: Protein Of Unknown Function Duf26 (Interpro:Ipr002902); Best Arabidopsis Thaliana Protein Match Is: Domain Of Unknown Function (Duf26) (Tair:At3G21930.1); Has 1371 Blast Hits To 1340 Proteins In 20 Species: Archae - 0; …	Brapa_ESTC025860
BraA03g045620.3C	0.981618	0.965705	AT3G51590	Lipid Transfer Protein 12 (Ltp12); Functions In: Lipid Binding; Involved In: Lipid Transport; Located In: Plant-Type Cell Wall; Expressed In: 8 Plant Structures; Expressed During: D Pollen Mother Cell Meiosis Stage, 4 Anthesis, Petal Differentiation And Expansion Stage, E Expanded Cotyledon Stage; Contains Interpro Domain/S: Bifunctional Inhibitor/Plant Lipid Transfer Protein/Seed Storage (Interp…	Brapa_ESTC001664
NA	0.980253	0.907156	NA	NA	Brapa_ESTC003651
BraA01g022320.3C	0.980072	0.947204	AT3G51590	Lipid Transfer Protein 12 (Ltp12); Functions In: Lipid Binding; Involved In: Lipid Transport; Located In: Plant-Type Cell Wall; Expressed In: 8 Plant Structures; Expressed During: D Pollen Mother Cell Meiosis Stage, 4 Anthesis, Petal Differentiation And Expansion Stage, E Expanded Cotyledon Stage; Contains Interpro Domain/S: Bifunctional Inhibitor/Plant Lipid Transfer Protein/Seed Storage (Interp…	Brapa_ESTC028789
BraA01g036700.3C	0.979069	0.940697	AT3G15400	Anther 20 (Ata20); Has 85610 Blast Hits To 22901 Proteins In 1663 Species: Archae - 108; Bacteria - 34930; Metazoa - 21370; Fungi - 4329; Plants - 7115; Viruses - 983; Other Eukaryotes - 16775 (Source: Ncbi Blink).	Brapa_ESTC047091
BraA01g031920.3C	0.977233	0.931906	AT3G21910	Domain Of Unknown Function (Duf26); Functions In: Molecular_Function Unknown; Involved In: Biological_Process Unknown; Located In: Endomembrane System; Contains Interpro Domain/S: Protein Of Unknown Function Duf26 (Interpro:Ipr002902); Best Arabidopsis Thaliana Protein Match Is: Domain Of Unknown Function (Duf26) (Tair:At3G21930.1); Has 1371 Blast Hits To 1340 Proteins In 20 Species: Archae - 0; …	Brapa_ESTC008534
BraA01g022320.3C	0.976778	0.951075	AT3G51590	Lipid Transfer Protein 12 (Ltp12); Functions In: Lipid Binding; Involved In: Lipid Transport; Located In: Plant-Type Cell Wall; Expressed In: 8 Plant Structures; Expressed During: D Pollen Mother Cell Meiosis Stage, 4 Anthesis, Petal Differentiation And Expansion Stage, E Expanded Cotyledon Stage; Contains Interpro Domain/S: Bifunctional Inhibitor/Plant Lipid Transfer Protein/Seed Storage (Interp…	Brapa_ESTC000864
BraA06g039120.3C	0.975399	0.926541	AT2G03850	Late Embryogenesis Abundant Protein (Lea) Family Protein; Best Arabidopsis Thaliana Protein Match Is: Late Embryogenesis Abundant Domain-Containing Protein / Lea Domain-Containing Protein (Tair:At2G03740.1); Has 577 Blast Hits To 318 Proteins In 93 Species: Archae - 1; Bacteria - 101; Metazoa - 17; Fungi - 21; Plants - 408; Viruses - 0; Other Eukaryotes - 29 (Source: Ncbi Blink).	Brapa_ESTC028257
BraA07g015960.3C	0.974943	0.986656	AT1G20135	Gdsl-Like Lipase/Acylhydrolase Family Protein; Functions In: Lipase Activity, Hydrolase Activity, Acting On Ester Bonds; Involved In: Lipid Metabolic Process; Located In: Endomembrane System; Expressed In: Petal, Leaf Whorl, Flower, Carpel, Stamen; Expressed During: 4 Anthesis, Petal Differentiation And Expansion Stage; Contains Interpro Domain/S: Lipase, Gdsl, Active Site (Interpro:Ipr008265), L…	Brapa_ESTC007743
NA	0.974526	0.91502	NA	NA	Brapa_ESTC003514
BraA08g033980.3C	0.974453	0.951487	AT1G06260	Cysteine Proteinases Superfamily Protein; Functions In: Cysteine-Type Peptidase Activity, Cysteine-Type Endopeptidase Activity; Involved In: Proteolysis; Located In: Endomembrane System; Expressed In: Petal, Leaf Whorl, Sepal, Flower; Expressed During: 4 Anthesis, Petal Differentiation And Expansion Stage; Contains Interpro Domain/S: Peptidase C1A, Papain (Interpro:Ipr013128), Proteinase Inhibito…	Brapa_ESTC000762
BraA01g022320.3C	0.974022	0.93235	AT3G51590	Lipid Transfer Protein 12 (Ltp12); Functions In: Lipid Binding; Involved In: Lipid Transport; Located In: Plant-Type Cell Wall; Expressed In: 8 Plant Structures; Expressed During: D Pollen Mother Cell Meiosis Stage, 4 Anthesis, Petal Differentiation And Expansion Stage, E Expanded Cotyledon Stage; Contains Interpro Domain/S: Bifunctional Inhibitor/Plant Lipid Transfer Protein/Seed Storage (Interp…	Brapa_ESTC047756
BraA06g038040.3C	0.973922	0.956806	AT3G26840	Esterase/Lipase/Thioesterase Family Protein; Functions In: Transferase Activity, Transferring Acyl Groups Other Than Amino-Acyl Groups, Catalytic Activity, Acyltransferase Activity; Involved In: Metabolic Process; Located In: Plastoglobule; Contains Interpro Domain/S: Diacylglycerol Acyltransferase (Interpro:Ipr007130), Phospholipid/Glycerol Acyltransferase (Interpro:Ipr002123); Best Arabidopsis …	Brapa_ESTC036267
BraA02g018790.3C	0.97364	0.960542	AT1G68875	Unknown Protein; Functions In: Molecular_Function Unknown; Involved In: Biological_Process Unknown; Located In: Endomembrane System; Expressed In: Petal, Leaf Whorl, Sepal, Flower, Stamen; Expressed During: 4 Anthesis, Petal Differentiation And Expansion Stage; Has 4 Blast Hits To 4 Proteins In 2 Species: Archae - 0; Bacteria - 0; Metazoa - 0; Fungi - 0; Plants - 4; Viruses - 0; Other Eukaryotes …	Brapa_ESTC027011
BraA03g063840.3C	0.972811	0.955451	AT1G62305	Core-2/I-Branching Beta-1,6-N-Acetylglucosaminyltransferase Family Protein; Contains Interpro Domain/S: Core-2/I-Branching Enzyme (Interpro:Ipr021141); Best Arabidopsis Thaliana Protein Match Is: Core-2/I-Branching Beta-1,6-N-Acetylglucosaminyltransferase Family Protein (Tair:At1G11940.1); Has 35333 Blast Hits To 34131 Proteins In 2444 Species: Archae - 798; Bacteria - 22429; Metazoa - 974; Fungi…	Brapa_ESTC025906
BraA03g061110.3C	0.972293	0.935333	AT4G37900	Protein Of Unknown Function (Duplicated Duf1399); Contains Interpro Domain/S: Protein Of Unknown Function Duf1399 (Interpro:Ipr009836); Best Arabidopsis Thaliana Protein Match Is: Protein Of Unknown Function (Duplicated Duf1399) (Tair:At2G22660.2); Has 24258 Blast Hits To 6156 Proteins In 640 Species: Archae - 4; Bacteria - 13513; Metazoa - 5207; Fungi - 694; Plants - 2964; Viruses - 274; Other E…	Brapa_ESTC000987
BraA07g028180.3C	0.971738	0.904083	AT1G74540	Cytochrome P450, Family 98, Subfamily A, Polypeptide 8 (Cyp98A8); Functions In: Electron Carrier Activity, Monooxygenase Activity, Iron Ion Binding, Oxygen Binding, Heme Binding; Involved In: Oxidation Reduction; Expressed In: Petal, Leaf Whorl, Sepal, Flower; Expressed During: Petal Differentiation And Expansion Stage; Contains Interpro Domain/S: Cytochrome P450 (Interpro:Ipr001128), Cytochrome …	Brapa_ESTC007929
BraA06g032110.3C	0.971711	0.973378	AT5G24790	Protein Of Unknown Function, Duf599; Functions In: Molecular_Function Unknown; Involved In: Biological_Process Unknown; Located In: Endomembrane System; Contains Interpro Domain/S: Protein Of Unknown Function Duf599 (Interpro:Ipr006747); Best Arabidopsis Thaliana Protein Match Is: Protein Of Unknown Function, Duf599 (Tair:At5G10580.1); Has 30201 Blast Hits To 17322 Proteins In 780 Species: Archae…	Brapa_ESTC001932
BraA06g015690.3C	0.970505	0.966047	AT1G20132	Gdsl-Like Lipase/Acylhydrolase Superfamily Protein; Functions In: Hydrolase Activity, Acting On Ester Bonds, Lipase Activity; Involved In: Lipid Metabolic Process; Located In: Endomembrane System; Contains Interpro Domain/S: Lipase, Gdsl, Active Site (Interpro:Ipr008265), Lipase, Gdsl (Interpro:Ipr001087); Best Arabidopsis Thaliana Protein Match Is: Gdsl-Like Lipase/Acylhydrolase Superfamily Prot…	Brapa_ESTC011093
BraA02g005800.3C	0.9698	0.965427	AT5G14990	Best Arabidopsis Thaliana Protein Match Is: Myosin Heavy Chain-Related (Tair:At2G34730.1); Has 8284 Blast Hits To 6001 Proteins In 578 Species: Archae - 107; Bacteria - 678; Metazoa - 3983; Fungi - 607; Plants - 315; Viruses - 16; Other Eukaryotes - 2578 (Source: Ncbi Blink).	Brapa_ESTC030672
BraA10g029710.3C	0.969686	0.944974	AT5G07550	Glycine-Rich Protein 19 (Grp19); Contains Interpro Domain/S: Oleosin (Interpro:Ipr000136); Best Arabidopsis Thaliana Protein Match Is: Glycine Rich Protein 17 (Tair:At5G07530.2); Has 1807 Blast Hits To 1807 Proteins In 277 Species: Archae - 0; Bacteria - 0; Metazoa - 736; Fungi - 347; Plants - 385; Viruses - 0; Other Eukaryotes - 339 (Source: Ncbi Blink).	Brapa_ESTC002624
BraA01g022320.3C	0.969224	0.930852	AT3G51590	Lipid Transfer Protein 12 (Ltp12); Functions In: Lipid Binding; Involved In: Lipid Transport; Located In: Plant-Type Cell Wall; Expressed In: 8 Plant Structures; Expressed During: D Pollen Mother Cell Meiosis Stage, 4 Anthesis, Petal Differentiation And Expansion Stage, E Expanded Cotyledon Stage; Contains Interpro Domain/S: Bifunctional Inhibitor/Plant Lipid Transfer Protein/Seed Storage (Interp…	Brapa_ESTC000931
BraA08g033980.3C	0.968551	0.958221	AT1G06260	Cysteine Proteinases Superfamily Protein; Functions In: Cysteine-Type Peptidase Activity, Cysteine-Type Endopeptidase Activity; Involved In: Proteolysis; Located In: Endomembrane System; Expressed In: Petal, Leaf Whorl, Sepal, Flower; Expressed During: 4 Anthesis, Petal Differentiation And Expansion Stage; Contains Interpro Domain/S: Peptidase C1A, Papain (Interpro:Ipr013128), Proteinase Inhibito…	Brapa_ESTC018323
BraA03g045370.3C	0.968405	0.919567	AT3G51000	Alpha/Beta-Hydrolases Superfamily Protein; Functions In: Epoxide Hydrolase Activity, Catalytic Activity; Expressed In: 22 Plant Structures; Expressed During: 13 Growth Stages; Contains Interpro Domain/S: Epoxide Hydrolase-Like (Interpro:Ipr000639), Alpha/Beta Hydrolase Fold-1 (Interpro:Ipr000073); Best Arabidopsis Thaliana Protein Match Is: Alpha/Beta-Hydrolases Superfamily Protein (Tair:At3G0560…	Brapa_ESTC010457
BraA05g025290.3C	0.968404	0.965718	AT3G21910	Domain Of Unknown Function (Duf26); Functions In: Molecular_Function Unknown; Involved In: Biological_Process Unknown; Located In: Endomembrane System; Contains Interpro Domain/S: Protein Of Unknown Function Duf26 (Interpro:Ipr002902); Best Arabidopsis Thaliana Protein Match Is: Domain Of Unknown Function (Duf26) (Tair:At3G21930.1); Has 1371 Blast Hits To 1340 Proteins In 20 Species: Archae - 0; …	Brapa_ESTC017477
BraA03g049910.3C	0.968066	0.914338	AT1G69090	Protein Of Unknown Function (Duf295); Functions In: Molecular_Function Unknown; Involved In: Biological_Process Unknown; Located In: Chloroplast; Contains Interpro Domain/S: Protein Of Unknown Function Duf295 (Interpro:Ipr005174); Best Arabidopsis Thaliana Protein Match Is: F-Box Family Protein With A Domain Of Unknown Function (Duf295) (Tair:At5G66830.1); Has 334 Blast Hits To 319 Proteins In 12…	Brapa_ESTC018247
BraA08g033980.3C	0.967067	0.966203	AT1G06260	Cysteine Proteinases Superfamily Protein; Functions In: Cysteine-Type Peptidase Activity, Cysteine-Type Endopeptidase Activity; Involved In: Proteolysis; Located In: Endomembrane System; Expressed In: Petal, Leaf Whorl, Sepal, Flower; Expressed During: 4 Anthesis, Petal Differentiation And Expansion Stage; Contains Interpro Domain/S: Peptidase C1A, Papain (Interpro:Ipr013128), Proteinase Inhibito…	Brapa_ESTC010932
BraA10g023650.3C	0.966978	0.926872	AT5G15950	Adenosylmethionine Decarboxylase Family Protein; Functions In: Adenosylmethionine Decarboxylase Activity; Involved In: Spermidine Biosynthetic Process, Spermine Biosynthetic Process, Polyamine Biosynthetic Process; Located In: Cellular_Component Unknown; Expressed In: Male Gametophyte, Pollen Tube; Expressed During: L Mature Pollen Stage, M Germinated Pollen Stage; Contains Interpro Domain/S: S-A…	Brapa_ESTC001586
BraA02g036210.3C	0.966158	0.919434	AT2G03740	Late Embryogenesis Abundant Domain-Containing Protein / Lea Domain-Containing Protein; Contains Interpro Domain/S: Late Embryogenesis Abundant Protein, Group 4 (Interpro:Ipr004238); Best Arabidopsis Thaliana Protein Match Is: Late Embryogenesis Abundant Protein (Lea) Family Protein (Tair:At2G03850.1); Has 1140 Blast Hits To 576 Proteins In 184 Species: Archae - 2; Bacteria - 341; Metazoa - 46; Fu…	Brapa_ESTC017760
BraA07g015960.3C	0.965971	0.979292	AT1G20135	Gdsl-Like Lipase/Acylhydrolase Family Protein; Functions In: Lipase Activity, Hydrolase Activity, Acting On Ester Bonds; Involved In: Lipid Metabolic Process; Located In: Endomembrane System; Expressed In: Petal, Leaf Whorl, Flower, Carpel, Stamen; Expressed During: 4 Anthesis, Petal Differentiation And Expansion Stage; Contains Interpro Domain/S: Lipase, Gdsl, Active Site (Interpro:Ipr008265), L…	Brapa_ESTC017410
BraA09g055480.3C	0.965671	0.965662	AT2G21510	Dnaj Heat Shock N-Terminal Domain-Containing Protein; Functions In: Unfolded Protein Binding, Heat Shock Protein Binding; Involved In: Protein Folding; Located In: Cellular_Component Unknown; Expressed In: 8 Plant Structures; Expressed During: 4 Anthesis, Petal Differentiation And Expansion Stage; Contains Interpro Domain/S: Molecular Chaperone, Heat Shock Protein, Hsp40, Dnaj (Interpro:Ipr015609…	Brapa_ESTC041215
BraA06g015680.3C	0.964066	0.948134	AT2G05790	O-Glycosyl Hydrolases Family 17 Protein; Functions In: Cation Binding, Hydrolase Activity, Hydrolyzing O-Glycosyl Compounds, Catalytic Activity; Involved In: Carbohydrate Metabolic Process; Located In: Endomembrane System; Expressed In: 22 Plant Structures; Expressed During: 13 Growth Stages; Contains Interpro Domain/S: X8 (Interpro:Ipr012946), Glycoside Hydrolase, Catalytic Core (Interpro:Ipr017…	Brapa_ESTC007538
BraA02g036210.3C	0.964025	0.906887	AT2G03740	Late Embryogenesis Abundant Domain-Containing Protein / Lea Domain-Containing Protein; Contains Interpro Domain/S: Late Embryogenesis Abundant Protein, Group 4 (Interpro:Ipr004238); Best Arabidopsis Thaliana Protein Match Is: Late Embryogenesis Abundant Protein (Lea) Family Protein (Tair:At2G03850.1); Has 1140 Blast Hits To 576 Proteins In 184 Species: Archae - 2; Bacteria - 341; Metazoa - 46; Fu…	Brapa_ESTC000823
BraA08g024960.3C	0.963099	0.987711	AT1G23560	Domain Of Unknown Function (Duf220); Contains Interpro Domain/S: Protein Of Unknown Function Duf220 (Interpro:Ipr003863); Best Arabidopsis Thaliana Protein Match Is: Domain Of Unknown Function (Duf220) (Tair:At1G70480.2); Has 154 Blast Hits To 140 Proteins In 12 Species: Archae - 0; Bacteria - 0; Metazoa - 0; Fungi - 0; Plants - 154; Viruses - 0; Other Eukaryotes - 0 (Source: Ncbi Blink).	Brapa_ESTC008290
BraA06g038040.3C	0.96293	0.982338	AT3G26840	Esterase/Lipase/Thioesterase Family Protein; Functions In: Transferase Activity, Transferring Acyl Groups Other Than Amino-Acyl Groups, Catalytic Activity, Acyltransferase Activity; Involved In: Metabolic Process; Located In: Plastoglobule; Contains Interpro Domain/S: Diacylglycerol Acyltransferase (Interpro:Ipr007130), Phospholipid/Glycerol Acyltransferase (Interpro:Ipr002123); Best Arabidopsis …	Brapa_ESTC025832
BraA01g036700.3C	0.962757	0.932485	AT3G15430	Regulator Of Chromosome Condensation (Rcc1) Family Protein; Contains Interpro Domain/S: Regulator Of Chromosome Condensation/Beta-Lactamase-Inhibitor Protein Ii (Interpro:Ipr009091), Regulator Of Chromosome Condensation, Rcc1 (Interpro:Ipr000408); Best Arabidopsis Thaliana Protein Match Is: Regulator Of Chromosome Condensation (Rcc1) Family Protein (Tair:At3G26100.2); Has 18094 Blast Hits To 5607…	Brapa_ESTC048467
BraA02g043830.3C	0.962563	0.930072	AT5G62820	Uncharacterised Protein Family (Upf0497); Functions In: Molecular_Function Unknown; Involved In: Biological_Process Unknown; Located In: Plasma Membrane, Membrane; Contains Interpro Domain/S: Uncharacterised Protein Family Upf0497, Trans-Membrane Plant (Interpro:Ipr006702); Best Arabidopsis Thaliana Protein Match Is: Uncharacterised Protein Family (Upf0497) (Tair:At2G36330.1); Has 258 Blast Hits …	Brapa_ESTC046633
BraA07g028180.3C	0.96242	0.911898	AT1G74540	Cytochrome P450, Family 98, Subfamily A, Polypeptide 8 (Cyp98A8); Functions In: Electron Carrier Activity, Monooxygenase Activity, Iron Ion Binding, Oxygen Binding, Heme Binding; Involved In: Oxidation Reduction; Expressed In: Petal, Leaf Whorl, Sepal, Flower; Expressed During: Petal Differentiation And Expansion Stage; Contains Interpro Domain/S: Cytochrome P450 (Interpro:Ipr001128), Cytochrome …	Brapa_ESTC038004
BraA03g003630.3C	0.962052	0.945887	AT5G08540	Unknown Protein; Functions In: Molecular_Function Unknown; Involved In: Biological_Process Unknown; Located In: Chloroplast Thylakoid Membrane, Chloroplast, Chloroplast Envelope; Expressed In: 24 Plant Structures; Expressed During: 13 Growth Stages; Has 30201 Blast Hits To 17322 Proteins In 780 Species: Archae - 12; Bacteria - 1396; Metazoa - 17338; Fungi - 3422; Plants - 5037; Viruses - 0; Other…	Brapa_ESTC037036
BraA03g025620.3C	0.961972	0.96805	AT4G00040	Chalcone And Stilbene Synthase Family Protein; Functions In: Transferase Activity, Transferring Acyl Groups Other Than Amino-Acyl Groups, Catalytic Activity, Acyltransferase Activity; Involved In: Phenylpropanoid Biosynthetic Process, Biosynthetic Process, Metabolic Process; Expressed In: 21 Plant Structures; Expressed During: 12 Growth Stages; Contains Interpro Domain/S: Chalcone/Stilbene Syntha…	Brapa_ESTC020778
BraA06g001650.3C	0.961059	0.941845	AT3G15400	Anther 20 (Ata20); Has 85610 Blast Hits To 22901 Proteins In 1663 Species: Archae - 108; Bacteria - 34930; Metazoa - 21370; Fungi - 4329; Plants - 7115; Viruses - 983; Other Eukaryotes - 16775 (Source: Ncbi Blink).	Brapa_ESTC028248
BraA01g014350.3C	0.960689	0.960516	AT4G23660	Polyprenyltransferase 1 (Ppt1); Functions In: 4-Hydroxybenzoate Nonaprenyltransferase Activity; Involved In: Ubiquinone Biosynthetic Process, Embryo Development; Located In: Integral To Membrane; Expressed In: 25 Plant Structures; Expressed During: 14 Growth Stages; Contains Interpro Domain/S: 4-Hydroxybenzoate Polyprenyl Transferase (Interpro:Ipr006370), Ubia Prenyltransferase (Interpro:Ipr00053…	Brapa_ESTC020943
BraA09g063580.3C	0.960151	0.995603	AT1G06990	Gdsl-Like Lipase/Acylhydrolase Superfamily Protein; Functions In: Hydrolase Activity, Acting On Ester Bonds, Carboxylesterase Activity; Involved In: Lipid Metabolic Process; Located In: Endomembrane System; Expressed In: Petal, Leaf Whorl, Sepal, Flower; Expressed During: 4 Anthesis, Petal Differentiation And Expansion Stage; Contains Interpro Domain/S: Lipase, Gdsl (Interpro:Ipr001087); Best Ara…	Brapa_ESTC030587
BraA01g013360.3C	0.959962	0.940128	AT4G22756	Sterol C4-Methyl Oxidase 1-2 (Smo1-2); Functions In: C-4 Methylsterol Oxidase Activity, 4,4-Dimethyl-9Beta,19-Cyclopropylsterol-4Alpha-Methyl Oxidase Activity, Catalytic Activity; Involved In: Sterol Biosynthetic Process; Located In: Endoplasmic Reticulum; Expressed In: 21 Plant Structures; Expressed During: 13 Growth Stages; Contains Interpro Domain/S: Fatty Acid Hydroxylase (Interpro:Ipr006694)…	Brapa_ESTC025907
BraA03g045620.3C	0.959424	0.957288	AT3G51590	Lipid Transfer Protein 12 (Ltp12); Functions In: Lipid Binding; Involved In: Lipid Transport; Located In: Plant-Type Cell Wall; Expressed In: 8 Plant Structures; Expressed During: D Pollen Mother Cell Meiosis Stage, 4 Anthesis, Petal Differentiation And Expansion Stage, E Expanded Cotyledon Stage; Contains Interpro Domain/S: Bifunctional Inhibitor/Plant Lipid Transfer Protein/Seed Storage (Interp…	Brapa_ESTC001668
BraA01g036700.3C	0.95901	0.943248	AT3G15430	Regulator Of Chromosome Condensation (Rcc1) Family Protein; Contains Interpro Domain/S: Regulator Of Chromosome Condensation/Beta-Lactamase-Inhibitor Protein Ii (Interpro:Ipr009091), Regulator Of Chromosome Condensation, Rcc1 (Interpro:Ipr000408); Best Arabidopsis Thaliana Protein Match Is: Regulator Of Chromosome Condensation (Rcc1) Family Protein (Tair:At3G26100.2); Has 18094 Blast Hits To 5607…	Brapa_ESTC050089
BraA03g024790.3C	0.958982	0.912633	AT1G07795	Unknown Protein; Best Arabidopsis Thaliana Protein Match Is: Unknown Protein (Tair:At2G28725.1); Has 38 Blast Hits To 38 Proteins In 11 Species: Archae - 0; Bacteria - 0; Metazoa - 0; Fungi - 0; Plants - 38; Viruses - 0; Other Eukaryotes - 0 (Source: Ncbi Blink).	Brapa_ESTC021071
NA	0.956791	0.910301	NA	NA	Brapa_ESTC003505
BraA09g020570.3C	0.956216	0.968748	AT5G44400	Fad-Binding Berberine Family Protein; Functions In: Electron Carrier Activity, Oxidoreductase Activity, Fad Binding, Catalytic Activity; Located In: Cell Wall; Expressed In: 18 Plant Structures; Expressed During: 10 Growth Stages; Contains Interpro Domain/S: Fad-Linked Oxidase, Fad-Binding, Subdomain 2 (Interpro:Ipr016168), Fad-Binding, Type 2 (Interpro:Ipr016166), Berberine/Berberine-Like (Inter…	Brapa_ESTC009184
BraA08g033980.3C	0.956191	0.92583	AT1G06260	Cysteine Proteinases Superfamily Protein; Functions In: Cysteine-Type Peptidase Activity, Cysteine-Type Endopeptidase Activity; Involved In: Proteolysis; Located In: Endomembrane System; Expressed In: Petal, Leaf Whorl, Sepal, Flower; Expressed During: 4 Anthesis, Petal Differentiation And Expansion Stage; Contains Interpro Domain/S: Peptidase C1A, Papain (Interpro:Ipr013128), Proteinase Inhibito…	Brapa_ESTC027975
BraA03g045630.3C	0.95592	0.958803	AT3G51600	Lipid Transfer Protein 5 (Ltp5); Functions In: Lipid Transporter Activity; Involved In: Lipid Transport; Located In: Cell Wall; Expressed In: 21 Plant Structures; Expressed During: 13 Growth Stages; Contains Interpro Domain/S: Bifunctional Inhibitor/Plant Lipid Transfer Protein/Seed Storage (Interpro:Ipr016140), Plant Lipid Transfer Protein/Seed Storage/Trypsin-Alpha Amylase Inhibitor (Interpro:I…	Brapa_ESTC043524
BraA02g045050.3C	0.955396	0.940764	AT5G65205	Nad(P)-Binding Rossmann-Fold Superfamily Protein; Functions In: Oxidoreductase Activity, Binding, Catalytic Activity; Involved In: Oxidation Reduction, Metabolic Process; Located In: Cellular_Component Unknown; Expressed In: 18 Plant Structures; Expressed During: 13 Growth Stages; Contains Interpro Domain/S: Short-Chain Dehydrogenase/Reductase, Conserved Site (Interpro:Ipr020904), Nad(P)-Binding …	Brapa_ESTC011352
BraA03g017020.3C	0.955107	0.942099	AT2G31990	Exostosin Family Protein; Functions In: Catalytic Activity; Involved In: Biological_Process Unknown; Located In: Membrane; Expressed In: 15 Plant Structures; Expressed During: 8 Growth Stages; Contains Interpro Domain/S: Exostosin-Like (Interpro:Ipr004263); Best Arabidopsis Thaliana Protein Match Is: Exostosin Family Protein (Tair:At4G13990.1); Has 35333 Blast Hits To 34131 Proteins In 2444 Speci…	Brapa_ESTC013587
BraA03g028300.3C	0.954986	0.970847	AT4G04750	Major Facilitator Superfamily Protein; Functions In: Carbohydrate Transmembrane Transporter Activity, Sugar:Hydrogen Symporter Activity; Involved In: Transport, Transmembrane Transport; Located In: Integral To Membrane, Membrane; Expressed In: 19 Plant Structures; Expressed During: 13 Growth Stages; Contains Interpro Domain/S: Sugar Transporter, Conserved Site (Interpro:Ipr005829), Major Facilita…	Brapa_ESTC026987
BraA08g035650.3C	0.954928	0.986172	AT1G02520	P-Glycoprotein 11 (Pgp11); Functions In: Atpase Activity, Coupled To Transmembrane Movement Of Substances; Involved In: Transport, Transmembrane Transport; Located In: Plasma Membrane; Expressed In: Callus; Contains Interpro Domain/S: Atpase, Aaa+ Type, Core (Interpro:Ipr003593), Abc Transporter-Like (Interpro:Ipr003439), Abc Transporter, Transmembrane Domain, Type 1 (Interpro:Ipr011527), Abc Tra…	Brapa_ESTC028797
BraA03g028300.3C	0.954005	0.975132	AT4G04750	Major Facilitator Superfamily Protein; Functions In: Carbohydrate Transmembrane Transporter Activity, Sugar:Hydrogen Symporter Activity; Involved In: Transport, Transmembrane Transport; Located In: Integral To Membrane, Membrane; Expressed In: 19 Plant Structures; Expressed During: 13 Growth Stages; Contains Interpro Domain/S: Sugar Transporter, Conserved Site (Interpro:Ipr005829), Major Facilita…	Brapa_ESTC050081
BraA08g030610.3C	0.953952	0.946968	AT1G13150	Cytochrome P450, Family 86, Subfamily C, Polypeptide 4 (Cyp86C4); Functions In: Electron Carrier Activity, Monooxygenase Activity, Iron Ion Binding, Oxygen Binding, Heme Binding; Involved In: Oxidation Reduction; Located In: Endomembrane System; Expressed In: Petal, Leaf Whorl, Sepal, Flower; Expressed During: 4 Anthesis, Petal Differentiation And Expansion Stage; Contains Interpro Domain/S: Cyto…	Brapa_ESTC039536
BraA03g003630.3C	0.95315	0.95995	AT5G08540	Unknown Protein; Functions In: Molecular_Function Unknown; Involved In: Biological_Process Unknown; Located In: Chloroplast Thylakoid Membrane, Chloroplast, Chloroplast Envelope; Expressed In: 24 Plant Structures; Expressed During: 13 Growth Stages; Has 30201 Blast Hits To 17322 Proteins In 780 Species: Archae - 12; Bacteria - 1396; Metazoa - 17338; Fungi - 3422; Plants - 5037; Viruses - 0; Other…	Brapa_ESTC028749
BraA10g029710.3C	0.952772	0.963288	AT5G07550	Glycine-Rich Protein 19 (Grp19); Contains Interpro Domain/S: Oleosin (Interpro:Ipr000136); Best Arabidopsis Thaliana Protein Match Is: Glycine Rich Protein 17 (Tair:At5G07530.2); Has 1807 Blast Hits To 1807 Proteins In 277 Species: Archae - 0; Bacteria - 0; Metazoa - 736; Fungi - 347; Plants - 385; Viruses - 0; Other Eukaryotes - 339 (Source: Ncbi Blink).	Brapa_ESTC049223
BraA06g015680.3C	0.952596	0.924148	AT1G20132	Gdsl-Like Lipase/Acylhydrolase Superfamily Protein; Functions In: Hydrolase Activity, Acting On Ester Bonds, Lipase Activity; Involved In: Lipid Metabolic Process; Located In: Endomembrane System; Contains Interpro Domain/S: Lipase, Gdsl, Active Site (Interpro:Ipr008265), Lipase, Gdsl (Interpro:Ipr001087); Best Arabidopsis Thaliana Protein Match Is: Gdsl-Like Lipase/Acylhydrolase Superfamily Prot…	Brapa_ESTC003502
BraA02g041940.3C	0.952426	0.945656	AT5G24810	Abc1 Family Protein; Located In: Endoplasmic Reticulum, Plasma Membrane; Expressed In: 25 Plant Structures; Expressed During: 15 Growth Stages; Contains Interpro Domain/S: Abc-1 (Interpro:Ipr004147), Beta-Lactamase-Type Transpeptidase Fold (Interpro:Ipr012338), Beta-Lactamase-Related (Interpro:Ipr001466), Protein Kinase-Like Domain (Interpro:Ipr011009); Best Arabidopsis Thaliana Protein Match Is:…	Brapa_ESTC000913
BraA07g028180.3C	0.951548	0.939829	AT1G74540	Cytochrome P450, Family 98, Subfamily A, Polypeptide 8 (Cyp98A8); Functions In: Electron Carrier Activity, Monooxygenase Activity, Iron Ion Binding, Oxygen Binding, Heme Binding; Involved In: Oxidation Reduction; Expressed In: Petal, Leaf Whorl, Sepal, Flower; Expressed During: Petal Differentiation And Expansion Stage; Contains Interpro Domain/S: Cytochrome P450 (Interpro:Ipr001128), Cytochrome …	Brapa_ESTC028799
BraA03g025620.3C	0.951401	0.925095	AT4G00040	Chalcone And Stilbene Synthase Family Protein; Functions In: Transferase Activity, Transferring Acyl Groups Other Than Amino-Acyl Groups, Catalytic Activity, Acyltransferase Activity; Involved In: Phenylpropanoid Biosynthetic Process, Biosynthetic Process, Metabolic Process; Expressed In: 21 Plant Structures; Expressed During: 12 Growth Stages; Contains Interpro Domain/S: Chalcone/Stilbene Syntha…	Brapa_ESTC000529
BraA02g023150.3C	0.951193	1	AT1G75940	Ata27; Functions In: Cation Binding, Hydrolase Activity, Hydrolyzing O-Glycosyl Compounds, Catalytic Activity; Involved In: Carbohydrate Metabolic Process; Located In: Endoplasmic Reticulum Lumen, Membrane; Expressed In: 7 Plant Structures; Expressed During: 4 Anthesis, Petal Differentiation And Expansion Stage; Contains Interpro Domain/S: Glycoside Hydrolase, Family 1 (Interpro:Ipr001360), Glyco…	Brapa_ESTC007739
BraA07g032420.3C	0.95101	0.93313	AT1G66850	Bifunctional Inhibitor/Lipid-Transfer Protein/Seed Storage 2S Albumin Superfamily Protein; Functions In: Lipid Binding; Involved In: Lipid Transport; Located In: Endomembrane System; Expressed In: 8 Plant Structures; Expressed During: 4 Anthesis, Petal Differentiation And Expansion Stage, E Expanded Cotyledon Stage; Contains Interpro Domain/S: Bifunctional Inhibitor/Plant Lipid Transfer Protein/S…	Brapa_ESTC017837
BraA07g020660.3C	0.950988	0.984693	AT5G41800	Transmembrane Amino Acid Transporter Family Protein; Functions In: Amino Acid Transmembrane Transporter Activity; Involved In: Amino Acid Transport; Located In: Plasma Membrane, Membrane; Expressed In: 10 Plant Structures; Expressed During: Lp.06 Six Leaves Visible, Lp.04 Four Leaves Visible, 4 Anthesis, Petal Differentiation And Expansion Stage; Contains Interpro Domain/S: Amino Acid Transporter…	Brapa_ESTC037196
BraA06g001650.3C	0.950926	0.909676	AT3G15400	Anther 20 (Ata20); Has 85610 Blast Hits To 22901 Proteins In 1663 Species: Archae - 108; Bacteria - 34930; Metazoa - 21370; Fungi - 4329; Plants - 7115; Viruses - 983; Other Eukaryotes - 16775 (Source: Ncbi Blink).	Brapa_ESTC005300
BraA05g025240.3C	0.950855	0.948331	AT3G21910	Domain Of Unknown Function (Duf26); Functions In: Molecular_Function Unknown; Involved In: Biological_Process Unknown; Located In: Endomembrane System; Contains Interpro Domain/S: Protein Of Unknown Function Duf26 (Interpro:Ipr002902); Best Arabidopsis Thaliana Protein Match Is: Domain Of Unknown Function (Duf26) (Tair:At3G21930.1); Has 1371 Blast Hits To 1340 Proteins In 20 Species: Archae - 0; …	Brapa_ESTC017133
BraA03g040060.3C	0.95055	0.959059	AT3G29040	Domain Of Unknown Function (Duf26); Functions In: Protein Serine/Threonine Kinase Activity; Involved In: Biological_Process Unknown; Located In: Endomembrane System; Contains Interpro Domain/S: Protein Of Unknown Function Duf26 (Interpro:Ipr002902); Best Arabidopsis Thaliana Protein Match Is: Domain Of Unknown Function (Duf26) (Tair:At3G21970.1); Has 30201 Blast Hits To 17322 Proteins In 780 Spec…	Brapa_ESTC008535
BraA03g003630.3C	0.949884	0.9346	AT5G08540	Unknown Protein; Functions In: Molecular_Function Unknown; Involved In: Biological_Process Unknown; Located In: Chloroplast Thylakoid Membrane, Chloroplast, Chloroplast Envelope; Expressed In: 24 Plant Structures; Expressed During: 13 Growth Stages; Has 30201 Blast Hits To 17322 Proteins In 780 Species: Archae - 12; Bacteria - 1396; Metazoa - 17338; Fungi - 3422; Plants - 5037; Viruses - 0; Other…	Brapa_ESTC047728
BraA02g023140.3C	0.949469	0.941136	NA	NA	Brapa_ESTC000535
BraA10g004970.3C	0.94905	0.961587	AT1G06260	Cysteine Proteinases Superfamily Protein; Functions In: Cysteine-Type Peptidase Activity, Cysteine-Type Endopeptidase Activity; Involved In: Proteolysis; Located In: Endomembrane System; Expressed In: Petal, Leaf Whorl, Sepal, Flower; Expressed During: 4 Anthesis, Petal Differentiation And Expansion Stage; Contains Interpro Domain/S: Peptidase C1A, Papain (Interpro:Ipr013128), Proteinase Inhibito…	Brapa_ESTC010620
NA	0.947498	0.91095	NA	NA	Brapa_ESTC003525
BraA03g021890.3C	0.947243	0.959508	AT2G41290	Strictosidine Synthase-Like 2 (Ssl2); Functions In: Strictosidine Synthase Activity; Involved In: Alkaloid Biosynthetic Process, Biosynthetic Process; Located In: Endomembrane System; Expressed In: 23 Plant Structures; Expressed During: 13 Growth Stages; Contains Interpro Domain/S: Strictosidine Synthase, Conserved Region (Interpro:Ipr018119), Strictosidine Synthase (Interpro:Ipr004141), Six-Blad…	Brapa_ESTC013744
BraA09g039620.3C	0.946585	0.960799	AT1G23520	Domain Of Unknown Function (Duf220); Contains Interpro Domain/S: Protein Of Unknown Function Duf220 (Interpro:Ipr003863); Best Arabidopsis Thaliana Protein Match Is: Domain Of Unknown Function Duf220 (Tair:At1G23600.1); Has 145 Blast Hits To 132 Proteins In 11 Species: Archae - 0; Bacteria - 0; Metazoa - 0; Fungi - 0; Plants - 145; Viruses - 0; Other Eukaryotes - 0 (Source: Ncbi Blink).	Brapa_ESTC001766
BraA01g036390.3C	0.946068	0.954054	AT3G15820	Reduced Oleate Desaturation 1 (Rod1); Best Arabidopsis Thaliana Protein Match Is: Phosphatidic Acid Phosphatase-Related / Pap2-Related (Tair:At3G15830.1); Has 58 Blast Hits To 58 Proteins In 17 Species: Archae - 0; Bacteria - 2; Metazoa - 0; Fungi - 0; Plants - 38; Viruses - 0; Other Eukaryotes - 18 (Source: Ncbi Blink).	Brapa_ESTC036274
NA	0.945514	0.909949			Brapa_ESTC048747
BraA06g015680.3C	0.944968	0.960397	AT1G20135	Gdsl-Like Lipase/Acylhydrolase Family Protein; Functions In: Lipase Activity, Hydrolase Activity, Acting On Ester Bonds; Involved In: Lipid Metabolic Process; Located In: Endomembrane System; Expressed In: Petal, Leaf Whorl, Flower, Carpel, Stamen; Expressed During: 4 Anthesis, Petal Differentiation And Expansion Stage; Contains Interpro Domain/S: Lipase, Gdsl, Active Site (Interpro:Ipr008265), L…	Brapa_ESTC000950
BraA08g024960.3C	0.944801	0.965766	AT1G23560	Domain Of Unknown Function (Duf220); Contains Interpro Domain/S: Protein Of Unknown Function Duf220 (Interpro:Ipr003863); Best Arabidopsis Thaliana Protein Match Is: Domain Of Unknown Function (Duf220) (Tair:At1G70480.2); Has 154 Blast Hits To 140 Proteins In 12 Species: Archae - 0; Bacteria - 0; Metazoa - 0; Fungi - 0; Plants - 154; Viruses - 0; Other Eukaryotes - 0 (Source: Ncbi Blink).	Brapa_ESTC021086
BraA06g032130.3C	0.944262	0.956779	AT5G24810	Abc1 Family Protein; Located In: Endoplasmic Reticulum, Plasma Membrane; Expressed In: 25 Plant Structures; Expressed During: 15 Growth Stages; Contains Interpro Domain/S: Abc-1 (Interpro:Ipr004147), Beta-Lactamase-Type Transpeptidase Fold (Interpro:Ipr012338), Beta-Lactamase-Related (Interpro:Ipr001466), Protein Kinase-Like Domain (Interpro:Ipr011009); Best Arabidopsis Thaliana Protein Match Is:…	Brapa_ESTC023537
NA	0.943835	0.960751	AT1G23520	Domain Of Unknown Function (Duf220); Contains Interpro Domain/S: Protein Of Unknown Function Duf220 (Interpro:Ipr003863); Best Arabidopsis Thaliana Protein Match Is: Domain Of Unknown Function Duf220 (Tair:At1G23600.1); Has 145 Blast Hits To 132 Proteins In 11 Species: Archae - 0; Bacteria - 0; Metazoa - 0; Fungi - 0; Plants - 145; Viruses - 0; Other Eukaryotes - 0 (Source: Ncbi Blink).	Brapa_ESTC003519
BraA02g023140.3C	0.943718	0.928576	AT1G75910	Extracellular Lipase 4 (Exl4); Contains Interpro Domain/S: Lipase, Gdsl, Active Site (Interpro:Ipr008265), Lipase, Gdsl (Interpro:Ipr001087), Esterase, Sgnh Hydrolase-Type (Interpro:Ipr013830); Best Arabidopsis Thaliana Protein Match Is: Gdsl-Like Lipase/Acylhydrolase Superfamily Protein (Tair:At1G75920.2); Has 3243 Blast Hits To 3207 Proteins In 173 Species: Archae - 0; Bacteria - 215; Metazoa -…	Brapa_ESTC010981
BraA04g016810.3C	0.943477	0.930265	AT2G22800	Hat9; Functions In: Dna Binding, Sequence-Specific Dna Binding Transcription Factor Activity; Involved In: Regulation Of Transcription, Dna-Dependent, Regulation Of Transcription; Located In: Nucleus; Expressed In: 13 Plant Structures; Expressed During: Lp.04 Four Leaves Visible, 4 Anthesis, Petal Differentiation And Expansion Stage, E Expanded Cotyledon Stage; Contains Interpro Domain/S: Homeobo…	Brapa_ESTC007771
BraA01g005550.3C	0.943255	0.913024	AT4G29250	Hxxxd-Type Acyl-Transferase Family Protein; Functions In: Transferase Activity, Transferring Acyl Groups Other Than Amino-Acyl Groups, Transferase Activity; Involved In: Biological_Process Unknown; Located In: Cellular_Component Unknown; Expressed In: Leaf Whorl, Sepal, Flower; Expressed During: Petal Differentiation And Expansion Stage; Contains Interpro Domain/S: Transferase (Interpro:Ipr003480…	Brapa_ESTC008391
BraA03g045370.3C	0.943228	0.93034	AT3G51000	Alpha/Beta-Hydrolases Superfamily Protein; Functions In: Epoxide Hydrolase Activity, Catalytic Activity; Expressed In: 22 Plant Structures; Expressed During: 13 Growth Stages; Contains Interpro Domain/S: Epoxide Hydrolase-Like (Interpro:Ipr000639), Alpha/Beta Hydrolase Fold-1 (Interpro:Ipr000073); Best Arabidopsis Thaliana Protein Match Is: Alpha/Beta-Hydrolases Superfamily Protein (Tair:At3G0560…	Brapa_ESTC020709
BraA08g023610.3C	0.94284	0.956962	AT1G30020	Protein Of Unknown Function, Duf538; Contains Interpro Domain/S: Protein Of Unknown Function Duf538 (Interpro:Ipr007493); Best Arabidopsis Thaliana Protein Match Is: Protein Of Unknown Function, Duf538 (Tair:At5G46230.1); Has 339 Blast Hits To 339 Proteins In 27 Species: Archae - 0; Bacteria - 0; Metazoa - 0; Fungi - 0; Plants - 339; Viruses - 0; Other Eukaryotes - 0 (Source: Ncbi Blink).	Brapa_ESTC031806
BraA07g028180.3C	0.942674	0.965827	AT1G74540	Cytochrome P450, Family 98, Subfamily A, Polypeptide 8 (Cyp98A8); Functions In: Electron Carrier Activity, Monooxygenase Activity, Iron Ion Binding, Oxygen Binding, Heme Binding; Involved In: Oxidation Reduction; Expressed In: Petal, Leaf Whorl, Sepal, Flower; Expressed During: Petal Differentiation And Expansion Stage; Contains Interpro Domain/S: Cytochrome P450 (Interpro:Ipr001128), Cytochrome …	Brapa_ESTC017210
NA	0.942111	0.906108	NA	NA	Brapa_ESTC003712
BraA03g014690.3C	0.942056	0.92178	AT3G21910	Domain Of Unknown Function (Duf26); Functions In: Molecular_Function Unknown; Involved In: Biological_Process Unknown; Located In: Endomembrane System; Contains Interpro Domain/S: Protein Of Unknown Function Duf26 (Interpro:Ipr002902); Best Arabidopsis Thaliana Protein Match Is: Domain Of Unknown Function (Duf26) (Tair:At3G21930.1); Has 1371 Blast Hits To 1340 Proteins In 20 Species: Archae - 0; …	Brapa_ESTC008246
BraA03g045370.3C	0.941838	0.929402	AT3G51000	Alpha/Beta-Hydrolases Superfamily Protein; Functions In: Epoxide Hydrolase Activity, Catalytic Activity; Expressed In: 22 Plant Structures; Expressed During: 13 Growth Stages; Contains Interpro Domain/S: Epoxide Hydrolase-Like (Interpro:Ipr000639), Alpha/Beta Hydrolase Fold-1 (Interpro:Ipr000073); Best Arabidopsis Thaliana Protein Match Is: Alpha/Beta-Hydrolases Superfamily Protein (Tair:At3G0560…	Brapa_ESTC047673
NA	0.941597	0.946761	AT4G00040	Chalcone And Stilbene Synthase Family Protein; Functions In: Transferase Activity, Transferring Acyl Groups Other Than Amino-Acyl Groups, Catalytic Activity, Acyltransferase Activity; Involved In: Phenylpropanoid Biosynthetic Process, Biosynthetic Process, Metabolic Process; Expressed In: 21 Plant Structures; Expressed During: 12 Growth Stages; Contains Interpro Domain/S: Chalcone/Stilbene Syntha…	Brapa_ESTC003638
BraA05g025290.3C	0.941498	0.969924	AT3G21910	Domain Of Unknown Function (Duf26); Functions In: Molecular_Function Unknown; Involved In: Biological_Process Unknown; Located In: Endomembrane System; Contains Interpro Domain/S: Protein Of Unknown Function Duf26 (Interpro:Ipr002902); Best Arabidopsis Thaliana Protein Match Is: Domain Of Unknown Function (Duf26) (Tair:At3G21930.1); Has 1371 Blast Hits To 1340 Proteins In 20 Species: Archae - 0; …	Brapa_ESTC008393
BraA09g055480.3C	0.941087	0.933639	AT2G21510	Dnaj Heat Shock N-Terminal Domain-Containing Protein; Functions In: Unfolded Protein Binding, Heat Shock Protein Binding; Involved In: Protein Folding; Located In: Cellular_Component Unknown; Expressed In: 8 Plant Structures; Expressed During: 4 Anthesis, Petal Differentiation And Expansion Stage; Contains Interpro Domain/S: Molecular Chaperone, Heat Shock Protein, Hsp40, Dnaj (Interpro:Ipr015609…	Brapa_ESTC001188
BraA08g021740.3C	0.940493	0.951918	AT4G37900	Protein Of Unknown Function (Duplicated Duf1399); Contains Interpro Domain/S: Protein Of Unknown Function Duf1399 (Interpro:Ipr009836); Best Arabidopsis Thaliana Protein Match Is: Protein Of Unknown Function (Duplicated Duf1399) (Tair:At2G22660.2); Has 24258 Blast Hits To 6156 Proteins In 640 Species: Archae - 4; Bacteria - 13513; Metazoa - 5207; Fungi - 694; Plants - 2964; Viruses - 274; Other E…	Brapa_ESTC003574
BraA03g024790.3C	0.940463	0.932951	AT1G07795	Unknown Protein; Best Arabidopsis Thaliana Protein Match Is: Unknown Protein (Tair:At2G28725.1); Has 38 Blast Hits To 38 Proteins In 11 Species: Archae - 0; Bacteria - 0; Metazoa - 0; Fungi - 0; Plants - 38; Viruses - 0; Other Eukaryotes - 0 (Source: Ncbi Blink).	Brapa_ESTC034391
BraA09g039570.3C	0.940266	0.947337	AT1G23670	Domain Of Unknown Function (Duf220); Contains Interpro Domain/S: Protein Of Unknown Function Duf220 (Interpro:Ipr003863); Best Arabidopsis Thaliana Protein Match Is: Domain Of Unknown Function Duf220 (Tair:At1G23600.2); Has 138 Blast Hits To 122 Proteins In 10 Species: Archae - 0; Bacteria - 0; Metazoa - 0; Fungi - 0; Plants - 138; Viruses - 0; Other Eukaryotes - 0 (Source: Ncbi Blink).	Brapa_ESTC001754
BraA01g036390.3C	0.939956	0.961913	AT3G15820	Reduced Oleate Desaturation 1 (Rod1); Best Arabidopsis Thaliana Protein Match Is: Phosphatidic Acid Phosphatase-Related / Pap2-Related (Tair:At3G15830.1); Has 58 Blast Hits To 58 Proteins In 17 Species: Archae - 0; Bacteria - 2; Metazoa - 0; Fungi - 0; Plants - 38; Viruses - 0; Other Eukaryotes - 18 (Source: Ncbi Blink).	Brapa_ESTC017580
BraA09g037270.3C	0.939936	0.99107	AT1G24400	Lysine Histidine Transporter 2 (Lht2); Contains Interpro Domain/S: Amino Acid Transporter, Transmembrane (Interpro:Ipr013057); Best Arabidopsis Thaliana Protein Match Is: Transmembrane Amino Acid Transporter Family Protein (Tair:At1G67640.1); Has 4292 Blast Hits To 4283 Proteins In 340 Species: Archae - 11; Bacteria - 170; Metazoa - 1210; Fungi - 747; Plants - 1636; Viruses - 0; Other Eukaryotes …	Brapa_ESTC017685
BraA01g036390.3C	0.939896	0.975917	AT3G15820	Reduced Oleate Desaturation 1 (Rod1); Best Arabidopsis Thaliana Protein Match Is: Phosphatidic Acid Phosphatase-Related / Pap2-Related (Tair:At3G15830.1); Has 58 Blast Hits To 58 Proteins In 17 Species: Archae - 0; Bacteria - 2; Metazoa - 0; Fungi - 0; Plants - 38; Viruses - 0; Other Eukaryotes - 18 (Source: Ncbi Blink).	Brapa_ESTC028687
BraA05g024410.3C	0.939865	0.961608	AT3G21910	Domain Of Unknown Function (Duf26); Functions In: Molecular_Function Unknown; Involved In: Biological_Process Unknown; Located In: Endomembrane System; Contains Interpro Domain/S: Protein Of Unknown Function Duf26 (Interpro:Ipr002902); Best Arabidopsis Thaliana Protein Match Is: Domain Of Unknown Function (Duf26) (Tair:At3G21930.1); Has 1371 Blast Hits To 1340 Proteins In 20 Species: Archae - 0; …	Brapa_ESTC027131
BraA07g028180.3C	0.939201	0.92337	AT1G74540	Cytochrome P450, Family 98, Subfamily A, Polypeptide 8 (Cyp98A8); Functions In: Electron Carrier Activity, Monooxygenase Activity, Iron Ion Binding, Oxygen Binding, Heme Binding; Involved In: Oxidation Reduction; Expressed In: Petal, Leaf Whorl, Sepal, Flower; Expressed During: Petal Differentiation And Expansion Stage; Contains Interpro Domain/S: Cytochrome P450 (Interpro:Ipr001128), Cytochrome …	Brapa_ESTC010555
BraA03g003630.3C	0.938665	0.922688	AT5G08540	Unknown Protein; Functions In: Molecular_Function Unknown; Involved In: Biological_Process Unknown; Located In: Chloroplast Thylakoid Membrane, Chloroplast, Chloroplast Envelope; Expressed In: 24 Plant Structures; Expressed During: 13 Growth Stages; Has 30201 Blast Hits To 17322 Proteins In 780 Species: Archae - 12; Bacteria - 1396; Metazoa - 17338; Fungi - 3422; Plants - 5037; Viruses - 0; Other…	Brapa_ESTC000072
BraA03g003060.3C	0.937317	0.946938	AT5G07550	Glycine-Rich Protein 19 (Grp19); Contains Interpro Domain/S: Oleosin (Interpro:Ipr000136); Best Arabidopsis Thaliana Protein Match Is: Glycine Rich Protein 17 (Tair:At5G07530.2); Has 1807 Blast Hits To 1807 Proteins In 277 Species: Archae - 0; Bacteria - 0; Metazoa - 736; Fungi - 347; Plants - 385; Viruses - 0; Other Eukaryotes - 339 (Source: Ncbi Blink).	Brapa_ESTC048967
BraA03g028300.3C	0.937224	0.978873	AT4G04750	Major Facilitator Superfamily Protein; Functions In: Carbohydrate Transmembrane Transporter Activity, Sugar:Hydrogen Symporter Activity; Involved In: Transport, Transmembrane Transport; Located In: Integral To Membrane, Membrane; Expressed In: 19 Plant Structures; Expressed During: 13 Growth Stages; Contains Interpro Domain/S: Sugar Transporter, Conserved Site (Interpro:Ipr005829), Major Facilita…	Brapa_ESTC017448
BraA08g027020.3C	0.936543	0.946693	AT1G22015	Dd46; Functions In: Transferase Activity, Transferring Hexosyl Groups, Galactosyltransferase Activity; Involved In: Protein Amino Acid Glycosylation; Located In: Endomembrane System, Membrane; Expressed In: 6 Plant Structures; Expressed During: 4 Anthesis, C Globular Stage, Petal Differentiation And Expansion Stage; Contains Interpro Domain/S: Glycosyl Transferase, Family 31 (Interpro:Ipr002659);…	Brapa_ESTC039908
BraA05g025270.3C	0.934854	0.925041	AT3G21910	Domain Of Unknown Function (Duf26); Functions In: Molecular_Function Unknown; Involved In: Biological_Process Unknown; Located In: Endomembrane System; Contains Interpro Domain/S: Protein Of Unknown Function Duf26 (Interpro:Ipr002902); Best Arabidopsis Thaliana Protein Match Is: Domain Of Unknown Function (Duf26) (Tair:At3G21930.1); Has 1371 Blast Hits To 1340 Proteins In 20 Species: Archae - 0; …	Brapa_ESTC004241
BraA03g059950.3C	0.93481	0.977932	AT1G56360	Purple Acid Phosphatase 6 (Pap6); Functions In: Protein Serine/Threonine Phosphatase Activity, Acid Phosphatase Activity; Involved In: Biological_Process Unknown; Located In: Endomembrane System; Expressed In: Petal, Leaf Whorl, Sepal, Flower; Expressed During: 4 Anthesis, Petal Differentiation And Expansion Stage; Contains Interpro Domain/S: Purple Acid Phosphatase, N-Terminal (Interpro:Ipr01591…	Brapa_ESTC001744
BraA09g055480.3C	0.934269	0.935021	AT2G21510	Dnaj Heat Shock N-Terminal Domain-Containing Protein; Functions In: Unfolded Protein Binding, Heat Shock Protein Binding; Involved In: Protein Folding; Located In: Cellular_Component Unknown; Expressed In: 8 Plant Structures; Expressed During: 4 Anthesis, Petal Differentiation And Expansion Stage; Contains Interpro Domain/S: Molecular Chaperone, Heat Shock Protein, Hsp40, Dnaj (Interpro:Ipr015609…	Brapa_ESTC015254
BraA10g016670.3C	0.932795	0.904992	AT5G58784	Undecaprenyl Pyrophosphate Synthetase Family Protein; Functions In: Dehydrodolichyl Diphosphate Synthase Activity; Involved In: Dolichol Biosynthetic Process; Located In: Endomembrane System; Expressed In: Root; Contains Interpro Domain/S: Di-Trans-Poly-Cis-Decaprenylcistransferase-Like, Conserved Site (Interpro:Ipr018520), Di-Trans-Poly-Cis-Decaprenylcistransferase-Like (Interpro:Ipr001441); Bes…	Brapa_ESTC032429
BraA02g030590.3C	0.931646	0.957918	AT5G43340	Phosphate Transporter 1;6 (Pht1;6); Functions In: Phosphate Transmembrane Transporter Activity, Carbohydrate Transmembrane Transporter Activity, Inorganic Phosphate Transmembrane Transporter Activity, Sugar:Hydrogen Symporter Activity; Involved In: Transport, Phosphate Transport, Transmembrane Transport; Located In: Integral To Membrane, Membrane; Expressed In: Leaf Whorl, Sepal, Flower; Expresse…	Brapa_ESTC025852
BraA06g035750.3C	0.931644	0.955188	AT5G48210	Functions In: Molecular_Function Unknown; Involved In: Biological_Process Unknown; Located In: Endomembrane System; Expressed In: Petal, Leaf Whorl, Sepal, Flower; Expressed During: Petal Differentiation And Expansion Stage; Contains Interpro Domain/S: Protein Of Unknown Function Duf1278 (Interpro:Ipr010701); Best Arabidopsis Thaliana Protein Match Is: Eca1 Gametogenesis Related Family Protein (T…	Brapa_ESTC028272
BraA03g037190.3C	0.931519	0.935671	AT3G15850	Fatty Acid Desaturase 5 (Fad5); Contains Interpro Domain/S: Fatty Acid Desaturase, Type 1, Core (Interpro:Ipr015876), Fatty Acid Desaturase, Type 1 (Interpro:Ipr005804); Best Arabidopsis Thaliana Protein Match Is: Fatty Acid Desaturase Family Protein (Tair:At3G15870.1); Has 3424 Blast Hits To 3424 Proteins In 822 Species: Archae - 0; Bacteria - 1534; Metazoa - 801; Fungi - 236; Plants - 106; Viru…	Brapa_ESTC007630
NA	0.931393	0.9002	AT1G24267	Protein Of Unknown Function (Duf1664); Functions In: Molecular_Function Unknown; Involved In: Biological_Process Unknown; Located In: Cellular_Component Unknown; Expressed In: Cultured Cell; Contains Interpro Domain/S: Protein Of Unknown Function Duf1664 (Interpro:Ipr012458); Best Arabidopsis Thaliana Protein Match Is: Protein Of Unknown Function (Duf1664) (Tair:At1G24265.2); Has 154 Blast Hits T…	Brapa_ESTC003564
BraA09g042860.3C	0.931071	0.966986	AT3G51590	Lipid Transfer Protein 12 (Ltp12); Functions In: Lipid Binding; Involved In: Lipid Transport; Located In: Plant-Type Cell Wall; Expressed In: 8 Plant Structures; Expressed During: D Pollen Mother Cell Meiosis Stage, 4 Anthesis, Petal Differentiation And Expansion Stage, E Expanded Cotyledon Stage; Contains Interpro Domain/S: Bifunctional Inhibitor/Plant Lipid Transfer Protein/Seed Storage (Interp…	Brapa_ESTC049901
BraA03g008610.3C	0.931035	0.949654	AT5G18550	Zinc Finger C-X8-C-X5-C-X3-H Type Family Protein; Functions In: Zinc Ion Binding, Nucleic Acid Binding; Involved In: Biological_Process Unknown; Located In: Cellular_Component Unknown; Expressed In: 17 Plant Structures; Expressed During: 8 Growth Stages; Contains Interpro Domain/S: Zinc Finger, Ccch-Type (Interpro:Ipr000571); Best Arabidopsis Thaliana Protein Match Is: Zinc Finger C-X8-C-X5-C-X3-…	Brapa_ESTC048588
BraA03g045370.3C	0.930736	0.905788	AT3G51000	Alpha/Beta-Hydrolases Superfamily Protein; Functions In: Epoxide Hydrolase Activity, Catalytic Activity; Expressed In: 22 Plant Structures; Expressed During: 13 Growth Stages; Contains Interpro Domain/S: Epoxide Hydrolase-Like (Interpro:Ipr000639), Alpha/Beta Hydrolase Fold-1 (Interpro:Ipr000073); Best Arabidopsis Thaliana Protein Match Is: Alpha/Beta-Hydrolases Superfamily Protein (Tair:At3G0560…	Brapa_ESTC028577
BraA03g040060.3C	0.929871	0.918602	AT3G29040	Domain Of Unknown Function (Duf26); Functions In: Protein Serine/Threonine Kinase Activity; Involved In: Biological_Process Unknown; Located In: Endomembrane System; Contains Interpro Domain/S: Protein Of Unknown Function Duf26 (Interpro:Ipr002902); Best Arabidopsis Thaliana Protein Match Is: Domain Of Unknown Function (Duf26) (Tair:At3G21970.1); Has 30201 Blast Hits To 17322 Proteins In 780 Spec…	Brapa_ESTC003608
BraA01g011420.3C	0.929851	0.903867	AT5G58784	Undecaprenyl Pyrophosphate Synthetase Family Protein; Functions In: Dehydrodolichyl Diphosphate Synthase Activity; Involved In: Dolichol Biosynthetic Process; Located In: Endomembrane System; Expressed In: Root; Contains Interpro Domain/S: Di-Trans-Poly-Cis-Decaprenylcistransferase-Like, Conserved Site (Interpro:Ipr018520), Di-Trans-Poly-Cis-Decaprenylcistransferase-Like (Interpro:Ipr001441); Bes…	Brapa_ESTC031190
BraA05g025240.3C	0.929085	0.945019	AT3G21910	Domain Of Unknown Function (Duf26); Functions In: Molecular_Function Unknown; Involved In: Biological_Process Unknown; Located In: Endomembrane System; Contains Interpro Domain/S: Protein Of Unknown Function Duf26 (Interpro:Ipr002902); Best Arabidopsis Thaliana Protein Match Is: Domain Of Unknown Function (Duf26) (Tair:At3G21930.1); Has 1371 Blast Hits To 1340 Proteins In 20 Species: Archae - 0; …	Brapa_ESTC028841
BraA10g016670.3C	0.929028	0.961291	AT5G58784	Undecaprenyl Pyrophosphate Synthetase Family Protein; Functions In: Dehydrodolichyl Diphosphate Synthase Activity; Involved In: Dolichol Biosynthetic Process; Located In: Endomembrane System; Expressed In: Root; Contains Interpro Domain/S: Di-Trans-Poly-Cis-Decaprenylcistransferase-Like, Conserved Site (Interpro:Ipr018520), Di-Trans-Poly-Cis-Decaprenylcistransferase-Like (Interpro:Ipr001441); Bes…	Brapa_ESTC011340
BraA03g063840.3C	0.92892	0.934976	AT1G62305	Core-2/I-Branching Beta-1,6-N-Acetylglucosaminyltransferase Family Protein; Contains Interpro Domain/S: Core-2/I-Branching Enzyme (Interpro:Ipr021141); Best Arabidopsis Thaliana Protein Match Is: Core-2/I-Branching Beta-1,6-N-Acetylglucosaminyltransferase Family Protein (Tair:At1G11940.1); Has 35333 Blast Hits To 34131 Proteins In 2444 Species: Archae - 798; Bacteria - 22429; Metazoa - 974; Fungi…	Brapa_ESTC010523
BraA02g018010.3C	0.928873	0.933193	AT1G67980	Caffeoyl-Coa 3-O-Methyltransferase (Ccoamt); Contains Interpro Domain/S: O-Methyltransferase, Family 3 (Interpro:Ipr002935); Best Arabidopsis Thaliana Protein Match Is: S-Adenosyl-L-Methionine-Dependent Methyltransferases Superfamily Protein (Tair:At1G67990.1); Has 30201 Blast Hits To 17322 Proteins In 780 Species: Archae - 12; Bacteria - 1396; Metazoa - 17338; Fungi - 3422; Plants - 5037; Viruse…	Brapa_ESTC008661
BraA07g020660.3C	0.928769	0.99317	AT5G41800	Transmembrane Amino Acid Transporter Family Protein; Functions In: Amino Acid Transmembrane Transporter Activity; Involved In: Amino Acid Transport; Located In: Plasma Membrane, Membrane; Expressed In: 10 Plant Structures; Expressed During: Lp.06 Six Leaves Visible, Lp.04 Four Leaves Visible, 4 Anthesis, Petal Differentiation And Expansion Stage; Contains Interpro Domain/S: Amino Acid Transporter…	Brapa_ESTC025249
BraA01g002530.3C	0.928507	0.97132	AT4G36090	Oxidoreductase, 2Og-Fe(Ii) Oxygenase Family Protein; Best Arabidopsis Thaliana Protein Match Is: 2-Oxoglutarate (2Og) And Fe(Ii)-Dependent Oxygenase Superfamily Protein (Tair:At2G17970.1); Has 178 Blast Hits To 178 Proteins In 44 Species: Archae - 0; Bacteria - 0; Metazoa - 49; Fungi - 0; Plants - 122; Viruses - 0; Other Eukaryotes - 7 (Source: Ncbi Blink).	Brapa_ESTC027005
BraA01g027960.3C	0.928453	0.946805			Brapa_ESTC048452
BraA07g032420.3C	0.928202	0.90961	AT1G66850	Bifunctional Inhibitor/Lipid-Transfer Protein/Seed Storage 2S Albumin Superfamily Protein; Functions In: Lipid Binding; Involved In: Lipid Transport; Located In: Endomembrane System; Expressed In: 8 Plant Structures; Expressed During: 4 Anthesis, Petal Differentiation And Expansion Stage, E Expanded Cotyledon Stage; Contains Interpro Domain/S: Bifunctional Inhibitor/Plant Lipid Transfer Protein/S…	Brapa_ESTC031757
BraA07g032420.3C	0.928193	0.913795	AT1G66850	Bifunctional Inhibitor/Lipid-Transfer Protein/Seed Storage 2S Albumin Superfamily Protein; Functions In: Lipid Binding; Involved In: Lipid Transport; Located In: Endomembrane System; Expressed In: 8 Plant Structures; Expressed During: 4 Anthesis, Petal Differentiation And Expansion Stage, E Expanded Cotyledon Stage; Contains Interpro Domain/S: Bifunctional Inhibitor/Plant Lipid Transfer Protein/S…	Brapa_ESTC047133
BraA07g024560.3C	0.928161	0.932218	AT1G02520	P-Glycoprotein 11 (Pgp11); Functions In: Atpase Activity, Coupled To Transmembrane Movement Of Substances; Involved In: Transport, Transmembrane Transport; Located In: Plasma Membrane; Expressed In: Callus; Contains Interpro Domain/S: Atpase, Aaa+ Type, Core (Interpro:Ipr003593), Abc Transporter-Like (Interpro:Ipr003439), Abc Transporter, Transmembrane Domain, Type 1 (Interpro:Ipr011527), Abc Tra…	Brapa_ESTC047747
BraA06g041190.3C	0.927748	0.935239	AT5G47330	Alpha/Beta-Hydrolases Superfamily Protein; Functions In: Palmitoyl-(Protein) Hydrolase Activity; Involved In: Response To Salt Stress; Located In: Endomembrane System; Expressed In: 12 Plant Structures; Expressed During: Lp.06 Six Leaves Visible, Lp.04 Four Leaves Visible, 4 Anthesis, Petal Differentiation And Expansion Stage; Contains Interpro Domain/S: Palmitoyl Protein Thioesterase (Interpro:I…	Brapa_ESTC007608
BraA07g017060.3C	0.9272	0.955804	AT5G66860	Ribosomal Protein L25/Gln-Trna Synthetase, Anti-Codon-Binding Domain; Involved In: Translation; Located In: Mitochondrion; Contains Interpro Domain/S: Ribosomal Protein L25, Beta Domain (Interpro:Ipr020057), Ribosomal Protein L25/Gln-Trna Synthetase, Anti-Codon-Binding Domain (Interpro:Ipr011035); Best Arabidopsis Thaliana Protein Match Is: Ribosomal Protein L25/Gln-Trna Synthetase, Anti-Codon-Bi…	Brapa_ESTC013625
BraA03g055210.3C	0.925591	0.946252	AT2G25150	Hxxxd-Type Acyl-Transferase Family Protein; Functions In: Transferase Activity, Transferring Acyl Groups Other Than Amino-Acyl Groups, Transferase Activity; Involved In: Biological_Process Unknown; Located In: Cellular_Component Unknown; Expressed In: 9 Plant Structures; Expressed During: Petal Differentiation And Expansion Stage, E Expanded Cotyledon Stage, D Bilateral Stage; Contains Interpro D…	Brapa_ESTC008348
NA	0.925507	0.951657	NA	NA	Brapa_ESTC048170
BraA08g001360.3C	0.925487	0.957697	AT1G53850	20S Proteasome Alpha Subunit E1 (Pae1); Functions In: Peptidase Activity, Endopeptidase Activity, Threonine-Type Endopeptidase Activity; Involved In: Response To Cadmium Ion, Ubiquitin-Dependent Protein Catabolic Process; Located In: Proteasome Core Complex, Proteasome Complex, Cytosolic Ribosome, Plasma Membrane; Expressed In: 24 Plant Structures; Expressed During: 13 Growth Stages; Contains Int…	Brapa_ESTC025929
BraA07g029700.3C	0.925188	0.944718	AT1G71160	3-Ketoacyl-Coa Synthase 7 (Kcs7); Functions In: Transferase Activity, Transferring Acyl Groups Other Than Amino-Acyl Groups, Catalytic Activity, Acyltransferase Activity; Involved In: Very Long-Chain Fatty Acid Metabolic Process, Cuticle Development; Located In: Endomembrane System, Membrane; Expressed In: 6 Plant Structures; Expressed During: 4 Anthesis, Petal Differentiation And Expansion Stage…	Brapa_ESTC033660
BraA03g025620.3C	0.924677	0.9391	AT4G00040	Chalcone And Stilbene Synthase Family Protein; Functions In: Transferase Activity, Transferring Acyl Groups Other Than Amino-Acyl Groups, Catalytic Activity, Acyltransferase Activity; Involved In: Phenylpropanoid Biosynthetic Process, Biosynthetic Process, Metabolic Process; Expressed In: 21 Plant Structures; Expressed During: 12 Growth Stages; Contains Interpro Domain/S: Chalcone/Stilbene Syntha…	Brapa_ESTC017929
BraA02g031130.3C	0.924332	0.931612	AT5G44265	Bifunctional Inhibitor/Lipid-Transfer Protein/Seed Storage 2S Albumin Superfamily Protein; Involved In: Lipid Transport; Located In: Endomembrane System; Contains Interpro Domain/S: Bifunctional Inhibitor/Plant Lipid Transfer Protein/Seed Storage (Interpro:Ipr016140), Plant Lipid Transfer Protein/Hydrophobic Protein, Helical Domain (Interpro:Ipr013770); Best Arabidopsis Thaliana Protein Match Is:…	Brapa_ESTC010489
BraA03g003060.3C	0.924266	0.966839	AT5G07550	Glycine-Rich Protein 19 (Grp19); Contains Interpro Domain/S: Oleosin (Interpro:Ipr000136); Best Arabidopsis Thaliana Protein Match Is: Glycine Rich Protein 17 (Tair:At5G07530.2); Has 1807 Blast Hits To 1807 Proteins In 277 Species: Archae - 0; Bacteria - 0; Metazoa - 736; Fungi - 347; Plants - 385; Viruses - 0; Other Eukaryotes - 339 (Source: Ncbi Blink).	Brapa_ESTC048968
BraA10g018250.3C	0.924037	0.931723	AT5G60510	Undecaprenyl Pyrophosphate Synthetase Family Protein; Functions In: Transferase Activity, Transferring Alkyl Or Aryl (Other Than Methyl) Groups; Contains Interpro Domain/S: Di-Trans-Poly-Cis-Decaprenylcistransferase-Like, Conserved Site (Interpro:Ipr018520), Di-Trans-Poly-Cis-Decaprenylcistransferase-Like (Interpro:Ipr001441); Best Arabidopsis Thaliana Protein Match Is: Undecaprenyl Pyrophosphate…	Brapa_ESTC007950
BraA09g020570.3C	0.923689	0.974028	AT5G44400	Fad-Binding Berberine Family Protein; Functions In: Electron Carrier Activity, Oxidoreductase Activity, Fad Binding, Catalytic Activity; Located In: Cell Wall; Expressed In: 18 Plant Structures; Expressed During: 10 Growth Stages; Contains Interpro Domain/S: Fad-Linked Oxidase, Fad-Binding, Subdomain 2 (Interpro:Ipr016168), Fad-Binding, Type 2 (Interpro:Ipr016166), Berberine/Berberine-Like (Inter…	Brapa_ESTC007720
BraA04g029040.3C	0.923449	0.916967	AT2G41020	Ww Domain-Containing Protein; Contains Interpro Domain/S: Ww/Rsp5/Wwp (Interpro:Ipr001202); Has 960 Blast Hits To 908 Proteins In 168 Species: Archae - 0; Bacteria - 0; Metazoa - 521; Fungi - 106; Plants - 105; Viruses - 0; Other Eukaryotes - 228 (Source: Ncbi Blink).	Brapa_ESTC008454
BraA07g006380.3C	0.92336	0.915879	AT2G13770	Contains Interpro Domain/S: Putative Harbinger Transposase-Derived Nuclease (Interpro:Ipr006912); Has 451 Blast Hits To 352 Proteins In 33 Species: Archae - 0; Bacteria - 0; Metazoa - 28; Fungi - 8; Plants - 388; Viruses - 0; Other Eukaryotes - 27 (Source: Ncbi Blink).	Brapa_ESTC046725
BraA02g006760.3C	0.923226	0.91656	AT5G16960	Zinc-Binding Dehydrogenase Family Protein; Functions In: Oxidoreductase Activity, Binding, Zinc Ion Binding, Catalytic Activity; Involved In: Response To Oxidative Stress; Expressed In: Leaf Whorl, Sepal, Flower, Stamen; Expressed During: 4 Anthesis, Petal Differentiation And Expansion Stage; Contains Interpro Domain/S: Groes-Like (Interpro:Ipr011032), Nad(P)-Binding Domain (Interpro:Ipr016040), …	Brapa_ESTC022839
BraA10g004960.3C	0.922784	0.944487	AT1G06250	Alpha/Beta-Hydrolases Superfamily Protein; Functions In: Triglyceride Lipase Activity; Involved In: Lipid Metabolic Process; Located In: Cellular_Component Unknown; Expressed In: 10 Plant Structures; Expressed During: 4 Anthesis, F Mature Embryo Stage, Petal Differentiation And Expansion Stage, E Expanded Cotyledon Stage; Contains Interpro Domain/S: Lipase, Class 3 (Interpro:Ipr002921); Best Arab…	Brapa_ESTC001825
BraA03g055210.3C	0.920819	0.948529	AT2G25150	Hxxxd-Type Acyl-Transferase Family Protein; Functions In: Transferase Activity, Transferring Acyl Groups Other Than Amino-Acyl Groups, Transferase Activity; Involved In: Biological_Process Unknown; Located In: Cellular_Component Unknown; Expressed In: 9 Plant Structures; Expressed During: Petal Differentiation And Expansion Stage, E Expanded Cotyledon Stage, D Bilateral Stage; Contains Interpro D…	Brapa_ESTC044657
BraA07g032420.3C	0.920192	0.915632	AT1G66850	Bifunctional Inhibitor/Lipid-Transfer Protein/Seed Storage 2S Albumin Superfamily Protein; Functions In: Lipid Binding; Involved In: Lipid Transport; Located In: Endomembrane System; Expressed In: 8 Plant Structures; Expressed During: 4 Anthesis, Petal Differentiation And Expansion Stage, E Expanded Cotyledon Stage; Contains Interpro Domain/S: Bifunctional Inhibitor/Plant Lipid Transfer Protein/S…	Brapa_ESTC003682
BraA06g042600.3C	0.92019	0.952902	AT5G45340	Cytochrome P450, Family 707, Subfamily A, Polypeptide 3 (Cyp707A3); Functions In: Oxygen Binding, (+)-Abscisic Acid 8'-Hydroxylase Activity; Involved In: In 8 Processes; Located In: Endomembrane System; Expressed In: 25 Plant Structures; Expressed During: 12 Growth Stages; Contains Interpro Domain/S: Cytochrome P450 (Interpro:Ipr001128), Cytochrome P450, E-Class, Group I (Interpro:Ipr002401), Cyt…	Brapa_ESTC046097
BraA06g005960.3C	0.919832	0.955137	AT1G08940	Phosphoglycerate Mutase Family Protein; Functions In: Catalytic Activity; Involved In: Metabolic Process; Located In: Cellular_Component Unknown; Expressed In: 22 Plant Structures; Expressed During: 13 Growth Stages; Contains Interpro Domain/S: Histidine Phosphatase Superfamily, Clade-1 (Interpro:Ipr013078), Phosphoglycerate/Bisphosphoglycerate Mutase, Active Site (Interpro:Ipr001345); Best Arabi…	Brapa_ESTC011616
BraA02g000960.3C	0.918911	0.95226	AT5G03530	Rab Gtpase Homolog C2A (Rabc2A); Functions In: Gtp Binding, Myosin Xi Tail Binding, Gtp-Dependent Protein Binding; Involved In: Protein Transport, Small Gtpase Mediated Signal Transduction, Regulation Of Transcription, Dna-Dependent; Located In: Peroxisome; Expressed In: 20 Plant Structures; Expressed During: 12 Growth Stages; Contains Interpro Domain/S: Ras (Interpro:Ipr013753), Small Gtp-Bindin…	Brapa_ESTC003615
BraA02g031780.3C	0.918084	0.950188	AT5G45340	Cytochrome P450, Family 707, Subfamily A, Polypeptide 3 (Cyp707A3); Functions In: Oxygen Binding, (+)-Abscisic Acid 8'-Hydroxylase Activity; Involved In: In 8 Processes; Located In: Endomembrane System; Expressed In: 25 Plant Structures; Expressed During: 12 Growth Stages; Contains Interpro Domain/S: Cytochrome P450 (Interpro:Ipr001128), Cytochrome P450, E-Class, Group I (Interpro:Ipr002401), Cyt…	Brapa_ESTC024420
BraA06g008630.3C	0.917778	0.935581	AT1G13140	Cytochrome P450, Family 86, Subfamily C, Polypeptide 3 (Cyp86C3); Functions In: Electron Carrier Activity, Monooxygenase Activity, Iron Ion Binding, Oxygen Binding, Heme Binding; Involved In: Oxidation Reduction; Located In: Endomembrane System; Expressed In: Petal, Leaf Whorl, Cauline Leaf, Sepal, Flower; Expressed During: 4 Anthesis, Petal Differentiation And Expansion Stage; Contains Interpro …	Brapa_ESTC018300
BraA03g061110.3C	0.91746	0.986259	AT4G37900	Protein Of Unknown Function (Duplicated Duf1399); Contains Interpro Domain/S: Protein Of Unknown Function Duf1399 (Interpro:Ipr009836); Best Arabidopsis Thaliana Protein Match Is: Protein Of Unknown Function (Duplicated Duf1399) (Tair:At2G22660.2); Has 24258 Blast Hits To 6156 Proteins In 640 Species: Archae - 4; Bacteria - 13513; Metazoa - 5207; Fungi - 694; Plants - 2964; Viruses - 274; Other E…	Brapa_ESTC008349
BraA10g004960.3C	0.917407	0.940893	AT1G06250	Alpha/Beta-Hydrolases Superfamily Protein; Functions In: Triglyceride Lipase Activity; Involved In: Lipid Metabolic Process; Located In: Cellular_Component Unknown; Expressed In: 10 Plant Structures; Expressed During: 4 Anthesis, F Mature Embryo Stage, Petal Differentiation And Expansion Stage, E Expanded Cotyledon Stage; Contains Interpro Domain/S: Lipase, Class 3 (Interpro:Ipr002921); Best Arab…	Brapa_ESTC038095
BraA03g007250.3C	0.91733	0.912171	AT3G02470	S-Adenosylmethionine Decarboxylase (Samdc); Contains Interpro Domain/S: S-Adenosylmethionine Decarboxylase, Core (Interpro:Ipr016067), S-Adenosylmethionine Decarboxylase, Conserved Site (Interpro:Ipr018166), S-Adenosylmethionine Decarboxylase (Interpro:Ipr001985), S-Adenosylmethionine Decarboxylase Subgroup (Interpro:Ipr018167); Best Arabidopsis Thaliana Protein Match Is: Adenosylmethionine Decar…	Brapa_ESTC008074
BraA06g029650.3C	0.916968	0.914227	AT2G19070	Spermidine Hydroxycinnamoyl Transferase (Sht); Contains Interpro Domain/S: Transferase (Interpro:Ipr003480); Best Arabidopsis Thaliana Protein Match Is: Hydroxycinnamoyl-Coa Shikimate/Quinate Hydroxycinnamoyl Transferase (Tair:At5G48930.1); Has 2876 Blast Hits To 2852 Proteins In 161 Species: Archae - 0; Bacteria - 0; Metazoa - 0; Fungi - 114; Plants - 2754; Viruses - 0; Other Eukaryotes - 8 (Sou…	Brapa_ESTC016987
BraA04g001370.3C	0.91352	0.925669	AT3G61070	Peroxin 11E (Pex11E); Involved In: Response To Light Stimulus, Peroxisome Fission, Peroxisome Organization; Located In: Mitochondrion, Peroxisomal Membrane, Integral To Peroxisomal Membrane; Expressed In: 25 Plant Structures; Expressed During: 15 Growth Stages; Contains Interpro Domain/S: Peroxisomal Biogenesis Factor 11 (Interpro:Ipr008733); Best Arabidopsis Thaliana Protein Match Is: Peroxin 11…	Brapa_ESTC011408
BraA06g029650.3C	0.913333	0.914941	AT2G19070	Spermidine Hydroxycinnamoyl Transferase (Sht); Contains Interpro Domain/S: Transferase (Interpro:Ipr003480); Best Arabidopsis Thaliana Protein Match Is: Hydroxycinnamoyl-Coa Shikimate/Quinate Hydroxycinnamoyl Transferase (Tair:At5G48930.1); Has 2876 Blast Hits To 2852 Proteins In 161 Species: Archae - 0; Bacteria - 0; Metazoa - 0; Fungi - 114; Plants - 2754; Viruses - 0; Other Eukaryotes - 8 (Sou…	Brapa_ESTC015756
BraA03g045370.3C	0.912922	0.916444	AT3G51000	Alpha/Beta-Hydrolases Superfamily Protein; Functions In: Epoxide Hydrolase Activity, Catalytic Activity; Expressed In: 22 Plant Structures; Expressed During: 13 Growth Stages; Contains Interpro Domain/S: Epoxide Hydrolase-Like (Interpro:Ipr000639), Alpha/Beta Hydrolase Fold-1 (Interpro:Ipr000073); Best Arabidopsis Thaliana Protein Match Is: Alpha/Beta-Hydrolases Superfamily Protein (Tair:At3G0560…	Brapa_ESTC043499
BraA03g031400.3C	0.912009	0.951939	AT3G03760	Lob Domain-Containing Protein 20 (Lbd20); Contains Interpro Domain/S: Lateral Organ Boundaries, Lob (Interpro:Ipr004883), Uncharacterised Conserved Protein Ucp038127, Lob (Interpro:Ipr017394); Best Arabidopsis Thaliana Protein Match Is: Lateral Organ Boundaries-Domain 16 (Tair:At2G42430.1); Has 888 Blast Hits To 883 Proteins In 26 Species: Archae - 0; Bacteria - 0; Metazoa - 16; Fungi - 0; Plants…	Brapa_ESTC042519
BraA03g054370.3C	0.911353	0.902013	AT4G28395	Anther 7 (A7); Contains Interpro Domain/S: Bifunctional Inhibitor/Plant Lipid Transfer Protein/Seed Storage (Interpro:Ipr016140), Plant Lipid Transfer Protein/Seed Storage/Trypsin-Alpha Amylase Inhibitor (Interpro:Ipr003612), Plant Lipid Transfer Protein/Hydrophobic Protein, Helical Domain (Interpro:Ipr013770); Best Arabidopsis Thaliana Protein Match Is: Bifunctional Inhibitor/Lipid-Transfer Prot…	Brapa_ESTC011088
BraA08g006930.3C	0.910792	0.950973	AT5G41130	Esterase/Lipase/Thioesterase Family Protein; Functions In: Transferase Activity, Transferring Acyl Groups Other Than Amino-Acyl Groups, Catalytic Activity, Acyltransferase Activity; Involved In: Metabolic Process; Located In: Cellular_Component Unknown; Contains Interpro Domain/S: Diacylglycerol Acyltransferase (Interpro:Ipr007130), Phospholipid/Glycerol Acyltransferase (Interpro:Ipr002123); Best…	Brapa_ESTC001352
BraA04g013720.3C	0.910413	0.907308	AT5G41130	Esterase/Lipase/Thioesterase Family Protein; Functions In: Transferase Activity, Transferring Acyl Groups Other Than Amino-Acyl Groups, Catalytic Activity, Acyltransferase Activity; Involved In: Metabolic Process; Located In: Cellular_Component Unknown; Contains Interpro Domain/S: Diacylglycerol Acyltransferase (Interpro:Ipr007130), Phospholipid/Glycerol Acyltransferase (Interpro:Ipr002123); Best…	Brapa_ESTC008722
BraA03g021890.3C	0.91029	0.918441	AT2G41290	Strictosidine Synthase-Like 2 (Ssl2); Functions In: Strictosidine Synthase Activity; Involved In: Alkaloid Biosynthetic Process, Biosynthetic Process; Located In: Endomembrane System; Expressed In: 23 Plant Structures; Expressed During: 13 Growth Stages; Contains Interpro Domain/S: Strictosidine Synthase, Conserved Region (Interpro:Ipr018119), Strictosidine Synthase (Interpro:Ipr004141), Six-Blad…	Brapa_ESTC007517
BraA03g051340.3C	0.910066	0.949283	AT4G23660	Polyprenyltransferase 1 (Ppt1); Functions In: 4-Hydroxybenzoate Nonaprenyltransferase Activity; Involved In: Ubiquinone Biosynthetic Process, Embryo Development; Located In: Integral To Membrane; Expressed In: 25 Plant Structures; Expressed During: 14 Growth Stages; Contains Interpro Domain/S: 4-Hydroxybenzoate Polyprenyl Transferase (Interpro:Ipr006370), Ubia Prenyltransferase (Interpro:Ipr00053…	Brapa_ESTC017755
BraA04g005990.3C	0.908491	0.94755	AT3G53620	Pyrophosphorylase 4 (Ppa4); Functions In: Inorganic Diphosphatase Activity; Involved In: Response To Cadmium Ion, Metabolic Process; Located In: Membrane, Cytoplasm; Expressed In: 24 Plant Structures; Expressed During: 13 Growth Stages; Contains Interpro Domain/S: Inorganic Pyrophosphatase (Interpro:Ipr008162); Best Arabidopsis Thaliana Protein Match Is: Pyrophosphorylase 1 (Tair:At1G01050.1); Ha…	Brapa_ESTC046948
BraA07g039400.3C	0.908266	0.930491	AT1G20132	Gdsl-Like Lipase/Acylhydrolase Superfamily Protein; Functions In: Hydrolase Activity, Acting On Ester Bonds, Lipase Activity; Involved In: Lipid Metabolic Process; Located In: Endomembrane System; Contains Interpro Domain/S: Lipase, Gdsl, Active Site (Interpro:Ipr008265), Lipase, Gdsl (Interpro:Ipr001087); Best Arabidopsis Thaliana Protein Match Is: Gdsl-Like Lipase/Acylhydrolase Superfamily Prot…	Brapa_ESTC010869
BraA03g051340.3C	0.908144	0.915395	AT4G23660	Polyprenyltransferase 1 (Ppt1); Functions In: 4-Hydroxybenzoate Nonaprenyltransferase Activity; Involved In: Ubiquinone Biosynthetic Process, Embryo Development; Located In: Integral To Membrane; Expressed In: 25 Plant Structures; Expressed During: 14 Growth Stages; Contains Interpro Domain/S: 4-Hydroxybenzoate Polyprenyl Transferase (Interpro:Ipr006370), Ubia Prenyltransferase (Interpro:Ipr00053…	Brapa_ESTC044401
BraA02g018010.3C	0.907719	0.916437	AT1G67980	Caffeoyl-Coa 3-O-Methyltransferase (Ccoamt); Contains Interpro Domain/S: O-Methyltransferase, Family 3 (Interpro:Ipr002935); Best Arabidopsis Thaliana Protein Match Is: S-Adenosyl-L-Methionine-Dependent Methyltransferases Superfamily Protein (Tair:At1G67990.1); Has 30201 Blast Hits To 17322 Proteins In 780 Species: Archae - 12; Bacteria - 1396; Metazoa - 17338; Fungi - 3422; Plants - 5037; Viruse…	Brapa_ESTC017440
BraA03g054370.3C	0.90709	0.920567	AT4G28395	Anther 7 (A7); Contains Interpro Domain/S: Bifunctional Inhibitor/Plant Lipid Transfer Protein/Seed Storage (Interpro:Ipr016140), Plant Lipid Transfer Protein/Seed Storage/Trypsin-Alpha Amylase Inhibitor (Interpro:Ipr003612), Plant Lipid Transfer Protein/Hydrophobic Protein, Helical Domain (Interpro:Ipr013770); Best Arabidopsis Thaliana Protein Match Is: Bifunctional Inhibitor/Lipid-Transfer Prot…	Brapa_ESTC044558
BraA02g038500.3C	0.906108	0.902485	AT3G28960	Transmembrane Amino Acid Transporter Family Protein; Functions In: Amino Acid Transmembrane Transporter Activity; Involved In: Amino Acid Transport; Located In: Plasma Membrane, Membrane; Expressed In: 19 Plant Structures; Expressed During: 9 Growth Stages; Contains Interpro Domain/S: Amino Acid Transporter, Transmembrane (Interpro:Ipr013057); Best Arabidopsis Thaliana Protein Match Is: Transmemb…	Brapa_ESTC008296
BraA02g004810.3C	0.905325	0.913936	AT5G13370	Auxin-Responsive Gh3 Family Protein; Contains Interpro Domain/S: Gh3 Auxin-Responsive Promoter (Interpro:Ipr004993); Best Arabidopsis Thaliana Protein Match Is: Auxin-Responsive Gh3 Family Protein (Tair:At5G13360.3); Has 1602 Blast Hits To 1450 Proteins In 238 Species: Archae - 0; Bacteria - 565; Metazoa - 54; Fungi - 2; Plants - 675; Viruses - 0; Other Eukaryotes - 306 (Source: Ncbi Blink).	Brapa_ESTC028771
BraA09g024730.3C	0.902214	0.902497	AT3G26125	Cytochrome P450, Family 86, Subfamily C, Polypeptide 2 (Cyp86C2); Functions In: Electron Carrier Activity, Monooxygenase Activity, Iron Ion Binding, Oxygen Binding, Heme Binding; Involved In: Oxidation Reduction; Located In: Endomembrane System; Expressed In: 15 Plant Structures; Expressed During: 6 Growth Stages; Contains Interpro Domain/S: Cytochrome P450 (Interpro:Ipr001128), Cytochrome P450, …	Brapa_ESTC017240
BraA03g037190.3C	0.89823	0.933345	AT3G15850	Fatty Acid Desaturase 5 (Fad5); Contains Interpro Domain/S: Fatty Acid Desaturase, Type 1, Core (Interpro:Ipr015876), Fatty Acid Desaturase, Type 1 (Interpro:Ipr005804); Best Arabidopsis Thaliana Protein Match Is: Fatty Acid Desaturase Family Protein (Tair:At3G15870.1); Has 3424 Blast Hits To 3424 Proteins In 822 Species: Archae - 0; Bacteria - 1534; Metazoa - 801; Fungi - 236; Plants - 106; Viru…	Brapa_ESTC026946
