# Supplementary material for: Genome-Wide Analysis of Glycoside Hydrolase Family 1 β-glucosidase Genes in Brassica rapa and Their Potential Role in Pollen Development
Source: Int J Mol Sci. 2019 Apr 3;20(7):1663. doi: 10.3390/ijms20071663 (PMC6480273; doi:10.3390/ijms20071663)
Supplement: Supplementary file 1 [file ijms-20-01663-s001.zip › Table S3.xlsx]

## Sheet: Table S3
Table S3. List of genes co-expressed with AtBGLU20 (ATA27), with the Pearson’s correlation coefficient (PCC) threshold value set at 0.90.
At_Locus	PCC to Bait	Annotation	GeneChip-ID
At1g75940	1	BGLU20; ATA27	262697_at
At1g75910	0.983	EXL4	262674_at
At2g03740	0.983	Late embryogenesis abundant domain-containing protein	264039_at
At1g68875	0.981	Unknown protein	260038_at
At3g25050	0.978	XTH3	257102_at
At1g06260	0.971	Cysteine proteinases	260788_at
At1g75920	0.967	EXL5	262683_at
At3g51590	0.967	LTP12	252063_at
At2g03850	0.965	Late embryogenesis abundant protein	263363_at
At1g20120	0.957	GDSL-like Lipase	261222_at
At1g74540	0.949	CYP98A8	260228_at
At3g15400	0.937	ATA20	258392_at
At1g28375	0.935	Unknown protein	261442_at
At4g37900	0.932	Protein of unknown function	253012_at
At1g66850	0.929	Bifunctional inhibitor/lipid-transfer protein/seed storage 2S albumin superfamily protein	256381_at
At1g13140	0.928	CYP86C3	262764_at
At1g13150	0.918	CYP86C4	262765_at
At4g14815	0.909	Bifunctional inhibitor/lipid-transfer protein/seed storage 2S albumin superfamily	245322_at
At5g48210	0.909	Protein of unknown function	248716_at
At1g67990	0.907	ATTSM1	260001_at
At2g19070	0.907	SHT	267440_at
At3g26125	0.905	CYP86C2	257633_at
At5g60500	0.903	Undecaprenyl pyrophosphate synthetase family protein	247639_s_
At5g07550	0.9	ATGRP19	250610_at
