# Supplementary material for: Genome-Wide Analysis of Glycoside Hydrolase Family 1 β-glucosidase Genes in Brassica rapa and Their Potential Role in Pollen Development
Source: Int J Mol Sci. 2019 Apr 3;20(7):1663. doi: 10.3390/ijms20071663 (PMC6480273; doi:10.3390/ijms20071663)
Supplement: Supplementary file 1 [file ijms-20-01663-s001.zip › Table S4.xlsx]

## Sheet: Table S4
Table S4. List of primers used in this study
Primer Name	Primer sequence		Size (bp)	Functions
	Forward (5'-3')	Reverse (5'-3')
BGLU20-real	CGAACACGATGAGTTGTAGAGTG	CATTCACTGCAGCAAACTGT	111	Real-time PCR
BGLU20F	CGGCCATATACTAATGGGGAGGTTTC	CCTCTACAACTCATCGTGTTCGAACTCG	1620	Full CDS region, for antisense construct
BGLU18-real	ATGATCAAGAATCCTATCGGGACAA	ATTATTAAAACTCGAACAACTCACAA	154	Real-time PCR
BGLU19-real	CCAGGCCTGAAACCATCTAA	CACTGCAGCAGAAACTATACAACA	162	Real-time PCR
BGLU21-real	GTTCGTCCATCCGCACTC	TTGAAGGAAAACGAAACACTTTT	156	Real-time PCR
35S	CAATCCACTTGCTTTGAAGAC	CCATCATTGCGATAAAGGAAAG	135	gDNA PCR for transgenic plant confirmation
At Actin	AGTGGTCGTACAACCGGTATTGT	GAGGATAGCATGTGGAACTGAGAA	96	Internal control
BrActin	GAACCGGGTGCTCCTCAGGA	ATGGTACCGGAATGGTCAAGGC	276	Internal control
